# Supplementary material for: Correction to: The absence of the drhm gene is not a marker for human-pathogenicity in European Anaplasma phagocytophilum strains
Source: Parasit Vectors. 2020 Sep 30;13:497. doi: 10.1186/s13071-020-04350-5 (PMC7526212; doi:10.1186/s13071-020-04350-5)
Supplement: Supplementary file 1 — Additional file 1: Table S1. Reference, host species, ST, CC, MLST cluster, allele numbers, ankA gene cluster, drhm status, APH_0919/APH_0922 status, country of origin, year of sampling, disease state of the host and GenBank accession numbers for the 686 A. phagocytophilum strains. [file 13071_2020_4350_MOESM1_ESM.xlsx]

## Sheet: Table S1
Additional file 1: Table S1. Reference, host species, ST, CC, MLST cluster, allele numbers, ankA gene cluster, drhm status, APH_0919/APH_0922 status, country of origin, year of sampling, disease state of the host and GenBank accession numbers for the 686 A. phagocytophilum strains.
Strain	Reference_sequences	Reference_sample	Origin of sequence information	Host species	ST	CC	MLST cluster	pheS	glyA	fumC	mdh	sucA	dnaN	atpA	ankA cluster	ankA cluster NT	drhm	APH_0919/APH_0922	Country	Year	Disease_state	ankA acc. no	pheS acc. no	glyA acc. no	fumC acc. no	mdh acc. no	sucA acc. no	dnaN acc. no	atpA acc. no
bird_0176	this study	this study	this study	Turdus merula	not done	not done	not done	not done	not done	not done	not done	not done	not done	not done	6		not done	not done	Germany	2014	healthy carrier	MH987762	not done	not done	not done	not done	not done	not done	not done
bison_1	Huhn et al. 2014, PLoS One, 9: e93725	Scharf et al. 2011, J. Clin. Microbiol., 49: 790	reported previously	Bison bonasus	11	3	1	13	2	3	4	11	6	1	1		positiv	positiv	Poland	2003	healthy carrier	GU236733	KF244662	KF243882	KF243499	KF244265	KF245031	KF243116	KF242733
bison_10	Huhn et al. 2014, PLoS One, 9: e93725	Scharf et al. 2011, J. Clin. Microbiol., 49: 790	reported previously	Bison bonasus	12	NT	1	14	2	3	8	11	7	2	4		positiv	positiv	Poland	2004	healthy carrier	GU236737	KF244663	KF243883	KF243500	KF244266	KF245032	KF243117	KF242734
bison_11	Huhn et al. 2014, PLoS One, 9: e93725	Scharf et al. 2011, J. Clin. Microbiol., 49: 790	reported previously	Bison bonasus	13	3	1	15	2	12	4	11	7	1	1		positiv	positiv	Poland	2004	healthy carrier	GU236738	KF244664	KF243884	KF243501	KF244267	KF245033	KF243118	KF242735
bison_12	Huhn et al. 2014, PLoS One, 9: e93725	Scharf et al. 2011, J. Clin. Microbiol., 49: 790	reported previously	Bison bonasus	NT	NT	1	NT	2	3	8	11	2	NT	1		positiv	positiv	Poland	2004	healthy carrier	GU236739	KF244665	KF243885	KF243502	KF244268	KF245034	KF243119	KF242736
bison_15	Huhn et al. 2014, PLoS One, 9: e93725	Scharf et al. 2011, J. Clin. Microbiol., 49: 790	reported previously	Bison bonasus	15	4	1	17	7	3	3	11	2	2	4		positiv	positiv	Poland	2004	healthy carrier	GU236740	KF244666	KF243886	KF243503	KF244269	KF245035	KF243120	KF242737
bison_16	Huhn et al. 2014, PLoS One, 9: e93725	Scharf et al. 2011, J. Clin. Microbiol., 49: 790	reported previously	Bison bonasus	15	4	1	17	7	3	3	11	2	2	4		positiv	positiv	Poland	2004	healthy carrier	GU236741	KF244667	KF243887	KF243504	KF244270	KF245036	KF243121	KF242738
bison_18	Huhn et al. 2014, PLoS One, 9: e93725	Scharf et al. 2011, J. Clin. Microbiol., 49: 790	reported previously	Bison bonasus	NT	NT	1	NT	13	3	8	11	7	2	1		positiv	positiv	Poland	2004	healthy carrier	GU236742	KF244668	KF243888	KF243505	KF244271	KF245037	KF243122	KF242739
bison_19	Huhn et al. 2014, PLoS One, 9: e93725	Scharf et al. 2011, J. Clin. Microbiol., 49: 790	reported previously	Bison bonasus	NT	NT	1	NT	2	3	9	11	2	2	4		positiv	positiv	Poland	2004	healthy carrier	GU236743	KF244669	KF243889	KF243506	KF244272	KF245038	KF243123	KF242740
bison_20	Huhn et al. 2014, PLoS One, 9: e93725	Scharf et al. 2011, J. Clin. Microbiol., 49: 790	reported previously	Bison bonasus	NT	NT	1	NT	2	NT	4	11	6	1	1		positiv	positiv	Poland	2004	healthy carrier	GU236744	KF244670	KF243890	KF243507	KF244273	KF245039	KF243124	KF242741
bison_21	Huhn et al. 2014, PLoS One, 9: e93725	Scharf et al. 2011, J. Clin. Microbiol., 49: 790	reported previously	Bison bonasus	NT	NT	1	21	14	NT	8	NT	2	2	1		positiv	positiv	Poland	2004	healthy carrier	GU236745	KF244671	KF243891	KF243508	KF244274	KF245040	KF243125	KF242742
bison_22	Huhn et al. 2014, PLoS One, 9: e93725	Scharf et al. 2011, J. Clin. Microbiol., 49: 790	reported previously	Bison bonasus	NT	NT	1	22	2	3	8	11	2	NT	4		positiv	positiv	Poland	2004	healthy carrier	GU236746	KF244672	KF243892	KF243509	KF244275	KF245041	KF243126	KF242743
bison_23	Huhn et al. 2014, PLoS One, 9: e93725	Scharf et al. 2011, J. Clin. Microbiol., 49: 790	reported previously	Bison bonasus	21	14	1	23	2	15	4	11	2	1	4		positiv	positiv	Poland	2005	healthy carrier	GU236747	KF244673	KF243893	KF243510	KF244276	KF245042	KF243127	KF242744
bison_7	Huhn et al. 2014, PLoS One, 9: e93725	Scharf et al. 2011, J. Clin. Microbiol., 49: 790	reported previously	Bison bonasus	NT	NT	1	NT	2	NT	NT	NT	NT	2	1		positiv	positiv	Poland	2004	healthy carrier	GU236734	KF244674	KF243894	KF243511	KF244277	KF245043	KF243128	KF242745
bison_8	Huhn et al. 2014, PLoS One, 9: e93725	Scharf et al. 2011, J. Clin. Microbiol., 49: 790	reported previously	Bison bonasus	NT	NT	1	NT	2	3	NT	11	2	1	1		positiv	positiv	Poland	2004	healthy carrier	GU236735	KF244675	KF243895	KF243512	KF244278	KF245044	KF243129	KF242746
bison_9	Huhn et al. 2014, PLoS One, 9: e93725	Scharf et al. 2011, J. Clin. Microbiol., 49: 790	reported previously	Bison bonasus	NT	NT	1	NT	2	3	NT	NT	2	1	1		positiv	positiv	Poland	2004	healthy carrier	GU236736	KF244676	KF243896	KF243513	KF244279	KF245045	KF243130	KF242747
buffalo_740240	Langenwalder et al. 2019, Ticks Tick Borne Dis.,101267 epub ahed of print	Langenwalder et al. 2019, Ticks Tick Borne Dis.,101267 epub ahed of print	reported previously	Bubalus bubalis	220	13	2	33	16	18	13	15	52	9	2		positiv	positiv	Switzerland	2013	granulocytic anaplasmosis	MH987749	MH987435	MH987197	MH987078	MH987316	MH987554	MH986959	MH986840
cat_1	Huhn et al. 2014, PLoS One, 9: e93725	Kirtz et al. 2005, Kleintierpraxis, 50:489	reported previously	Felis catus	25	1	1	27	15	6	2	2	11	7	1		positiv	positiv	Austria	2003	granulocytic anaplasmosis	GU236864	KF244740	KF243897	KF243514	KF244280	KF245046	KF243131	KF242748
cat_2	Huhn et al. 2014, PLoS One, 9: e93725	Schaarschmidt-Kiener et al. 2009, Schweiz. Arch. Tierheilkd., 151: 336	reported previously	Felis catus	55	1	1	27	15	6	3	2	27	7	1		not done	not done	Switzerland	2008	granulocytic anaplasmosis	FJ515309	KF244853	KF243898	KF243515	KF244281	KF245047	KF243132	KF242749
cat_596400	this study	this study	this study	Felis catus	25	1	1	27	15	6	2	2	11	7	1		positiv	positiv	Germany	2014	granulocytic anaplasmosis	MH987707	MH987436	MH987198	MH987079	MH987317	MH987555	MH986960	MH986841
cat_971	this study	this study	this study	Felis catus	242	NT	1	27	33	6	55	2	66	61	1		positiv	positiv	Germany	2008	granulocytic anaplasmosis	MH987708	MH987437	MH987199	MH987080	MH987318	MH987556	MH986961	MH986842
chamois_1431	Huhn et al. 2014, PLoS One, 9: e93725	Huhn et al. 2014, PLoS One, 9: e93725	reported previously	Rupicapra rupicapra	NT	NT	1	NT	2	NT	4	NT	NT	NT	1		positiv	positiv	Slovenia	2007	healthy carrier	JQ347590	KF245022	KF243899	KF243516	KF244282	KF245048	KF243138	KF242750
chamois_708	Huhn et al. 2014, PLoS One, 9: e93725	Huhn et al. 2014, PLoS One, 9: e93725	reported previously	Rupicapra rupicapra	NT	NT	1	95	NT	6	21	NT	7	1	4		positiv	positiv	Slovenia	2007	healthy carrier	JQ347589	KF245013	KF243900	KF243517	KF244283	KF245049	KF243139	KF242751
chamois_D3160	Huhn et al. 2014, PLoS One, 9: e93725	Huhn et al. 2014, PLoS One, 9: e93725	reported previously	Rupicapra rupicapra	171	NT	1	56	69	28	21	83	70	2	4		positiv	positiv	Slovenia	2007	healthy carrier	JQ347591	KF245014	KF243901	KF243518	KF244284	KF245050	KF243140	KF242752
chipmunk_CR1007	GenBank	GenBank	GenBank	Tamias striatus	64	5	1	42	32	28	18	40	28	26	1		negativ	positiv	USA	2007	healthy carrier	LASO01000003	LASO01000003	LASO01000003	LASO01000003	LASO01000003	LASO01000003	LASO01000003	LASO01000003
cow_1014	Huhn et al. 2014, PLoS One, 9: e93725	Scharf et al. 2011, J. Clin. Microbiol., 49: 790	reported previously	Bos taurus	98	3	1	13	2	3	8	11	50	1	4		positiv	positiv	Norway	2005	granulocytic anaplasmosis	GU236732	KF244925	KF243902	KF243519	KF244285	KF245051	KF243133	KF242753
cow_7_1906	Langenwalder et al. submitted	Silaghi et al. 2018, Parasit. Vectors, 11:20	reported previously	Bos taurus	243	15	1	105	79	3	4	11	2	1	1		positiv	positiv	Germany	2011	not examined	MN342057	MN341861	MN341889	MN341917	MN341945	MN341973	MN342001	MN342029
cow_7_2506	Langenwalder et al. submitted	Silaghi et al. 2018, Parasit. Vectors, 11:20	reported previously	Bos taurus	243	15	1	105	79	3	4	11	2	1	1		positiv	positiv	Germany	2011	not examined	MH987690	MH987456	MH987218	MH987099	MH987337	MH987575	MH986980	MH986861
cow_14_0406	Langenwalder et al. submitted	Silaghi et al. 2018, Parasit. Vectors, 11:20	reported previously	Bos taurus	243	15	1	105	79	3	4	11	2	1	1		positiv	positiv	Germany	2011	granulocytic anaplasmosis	MH987673	MH987438	MH987200	MH987081	MH987319	MH987557	MH986962	MH986843
cow_14_1106	Langenwalder et al. submitted	Silaghi et al. 2018, Parasit. Vectors, 11:20	reported previously	Bos taurus	243	15	1	105	79	3	4	11	2	1	1		positiv	positiv	Germany	2011	granulocytic anaplasmosis	MN342058	MN341862	MN341890	MN341918	MN341946	MN341974	MN342002	MN342030
cow_22_3005	Langenwalder et al. submitted	Silaghi et al. 2018, Parasit. Vectors, 11:20	reported previously	Bos taurus	243	15	1	105	79	3	4	11	2	1	1		positiv	positiv	Germany	2011	granulocytic anaplasmosis	MH987676	MH987441	MH987203	MH987084	MH987322	MH987560	MH986965	MH986846
cow_22_0406	Langenwalder et al. submitted	Silaghi et al. 2018, Parasit. Vectors, 11:20	reported previously	Bos taurus	NT	NT	1	150	117	NT	4	11	2	1	1		positiv	positiv	Germany	2011	granulocytic anaplasmosis	MN342059	MN341863	MN341891	MN341919	MN341947	MN341975	MN342003	MN342031
cow_22_0907	Langenwalder et al. submitted	Silaghi et al. 2018, Parasit. Vectors, 11:20	reported previously	Bos taurus	244	14	1	53	2	68	4	11	2	1	1		positiv	positiv	Germany	2011	healthy carrier	MH987674	MH987439	MH987201	MH987082	MH987320	MH987558	MH986963	MH986844
cow_22_1610	Langenwalder et al. submitted	Silaghi et al. 2018, Parasit. Vectors, 11:20	reported previously	Bos taurus	245	4	1	101	2	3	4	11	65	2	1		positiv	positiv	Germany	2011	healthy carrier	MH987675	MH987440	MH987202	MH987083	MH987321	MH987559	MH986964	MH986845
cow_28_0310	Langenwalder et al. submitted	Silaghi et al. 2018, Parasit. Vectors, 11:20	reported previously	Bos taurus	245	4	1	101	2	3	4	11	65	2	1		positiv	positiv	Germany	2011	granulocytic anaplasmosis	MH987677	MH987442	MH987204	MH987085	MH987323	MH987561	MH986966	MH986847
cow_30_1705	Langenwalder et al. submitted	Silaghi et al. 2018, Parasit. Vectors, 11:20	reported previously	Bos taurus	244	14	1	53	2	68	4	11	2	1	1		positiv	positiv	Germany	2011	granulocytic anaplasmosis	MH987679	MH987444	MH987206	MH987087	MH987325	MH987563	MH986968	MH986849
cow_30_1905	Langenwalder et al. submitted	Silaghi et al. 2018, Parasit. Vectors, 11:20	reported previously	Bos taurus	244	14	1	53	2	68	4	11	2	1	1		positiv	positiv	Germany	2011	granulocytic anaplasmosis	MN342060	MN341864	MN341892	MN341920	MN341948	MN341976	MN342004	MN342032
cow_30_2505	Langenwalder et al. submitted	Silaghi et al. 2018, Parasit. Vectors, 11:20	reported previously	Bos taurus	243	15	1	105	79	3	4	11	2	1	1		positiv	positiv	Germany	2011	granulocytic anaplasmosis	MN342061	MN341865	MN341893	MN341921	MN341949	MN341977	MN342005	MN342033
cow_30_3005	Langenwalder et al. submitted	Silaghi et al. 2018, Parasit. Vectors, 11:20	reported previously	Bos taurus	243	15	1	105	79	3	4	11	2	1	1		positiv	positiv	Germany	2011	granulocytic anaplasmosis	MN342062	MN341866	MN341894	MN341922	MN341950	MN341978	MN342006	MN342034
cow_30_0406	Langenwalder et al. submitted	Silaghi et al. 2018, Parasit. Vectors, 11:20	reported previously	Bos taurus	243	15	1	105	79	3	4	11	2	1	1		positiv	positiv	Germany	2011	granulocytic anaplasmosis	MH987678	MH987443	MH987205	MH987086	MH987324	MH987562	MH986967	MH986848
cow_30_2506	Langenwalder et al. submitted	Silaghi et al. 2018, Parasit. Vectors, 11:20	reported previously	Bos taurus	275	15	1	105	79	68	4	11	2	7	1		positiv	positiv	Germany	2011	granulocytic anaplasmosis	MK548188	MK548118	MK548128	MK548138	MK548148	MK548158	MK548169	MK548178
cow_35_1705	Langenwalder et al. submitted	Silaghi et al. 2018, Parasit. Vectors, 11:20	reported previously	Bos taurus	243	15	1	105	79	3	4	11	2	1	1		positiv	positiv	Germany	2011	granulocytic anaplasmosis	MH987680	MH987445	MH987207	MH987088	MH987326	MH987564	MH986969	MH986850
cow_35_1905	Langenwalder et al. submitted	Silaghi et al. 2018, Parasit. Vectors, 11:20	reported previously	Bos taurus	243	15	1	105	79	3	4	11	2	1	1		positiv	positiv	Germany	2011	granulocytic anaplasmosis	MN342063	MN341867	MN341895	MN341923	MN341951	MN341979	MN342007	MN342035
cow_35_2505	Langenwalder et al. submitted	Silaghi et al. 2018, Parasit. Vectors, 11:20	reported previously	Bos taurus	243	15	1	105	79	3	4	11	2	1	1		positiv	positiv	Germany	2011	granulocytic anaplasmosis	MN342064	MN341868	MN341896	MN341924	MN341952	MN341980	MN342008	MN342036
cow_36_1905	Langenwalder et al. submitted	Silaghi et al. 2018, Parasit. Vectors, 11:20	reported previously	Bos taurus	243	15	1	105	79	3	4	11	2	1	1		positiv	positiv	Germany	2011	granulocytic anaplasmosis	MH987681	MH987446	MH987208	MH987089	MH987327	MH987565	MH986970	MH986851
cow_36_2505	Langenwalder et al. submitted	Silaghi et al. 2018, Parasit. Vectors, 11:20	reported previously	Bos taurus	243	15	1	105	79	3	4	11	2	1	1		positiv	positiv	Germany	2011	granulocytic anaplasmosis	MN342065	MN341869	MN341897	MN341925	MN341953	MN341981	MN342009	MN342037
cow_46_2205	Langenwalder et al. submitted	Silaghi et al. 2018, Parasit. Vectors, 11:20	reported previously	Bos taurus	243	15	1	105	79	3	4	11	2	1	1		positiv	positiv	Germany	2011	granulocytic anaplasmosis	MH987682	MH987447	MH987209	MH987090	MH987328	MH987566	MH986971	MH986852
cow_46_2505	Langenwalder et al. submitted	Silaghi et al. 2018, Parasit. Vectors, 11:20	reported previously	Bos taurus	243	15	1	105	79	3	4	11	2	1	1		positiv	positiv	Germany	2011	granulocytic anaplasmosis	MN342066	MN341870	MN341898	MN341926	MN341954	MN341982	MN342010	MN342038
cow_46_2506	Langenwalder et al. submitted	Silaghi et al. 2018, Parasit. Vectors, 11:20	reported previously	Bos taurus	244	14	1	53	2	68	4	11	2	1	1		positiv	positiv	Germany	2011	healthy carrier	MH987683	MH987448	MH987210	MH987091	MH987329	MH987567	MH986972	MH986853
cow_46_0307	Langenwalder et al. submitted	Silaghi et al. 2018, Parasit. Vectors, 11:20	reported previously	Bos taurus	244	14	1	53	2	68	4	11	2	1	1		positiv	positiv	Germany	2011	healthy carrier	MN342067	MN341871	MN341899	MN341927	MN341955	MN341983	MN342011	MN342039
cow_46_1707	Langenwalder et al. submitted	Silaghi et al. 2018, Parasit. Vectors, 11:20	reported previously	Bos taurus	245	4	1	101	2	3	4	11	65	2	1		positiv	positiv	Germany	2011	healthy carrier	MN342068	MN341872	MN341900	MN341928	MN341956	MN341984	MN342012	MN342040
cow_46_2108	Langenwalder et al. submitted	Silaghi et al. 2018, Parasit. Vectors, 11:20	reported previously	Bos taurus	244	14	1	53	2	68	4	11	2	1	1		positiv	positiv	Germany	2011	healthy carrier	MN342069	MN341873	MN341901	MN341929	MN341957	MN341985	MN342013	MN342041
cow_49_1905	Langenwalder et al. submitted	Silaghi et al. 2018, Parasit. Vectors, 11:20	reported previously	Bos taurus	245	4	1	101	2	3	4	11	65	2	1		positiv	positiv	Germany	2011	granulocytic anaplasmosis	MH987684	MH987449	MH987211	MH987092	MH987330	MH987568	MH986973	MH986854
cow_49_2505	Langenwalder et al. submitted	Silaghi et al. 2018, Parasit. Vectors, 11:20	reported previously	Bos taurus	245	4	1	101	2	3	4	11	65	2	1		positiv	positiv	Germany	2011	granulocytic anaplasmosis	MN342070	MN341874	MN341902	MN341930	MN341958	MN341986	MN342014	MN342042
cow_49_3005	Langenwalder et al. submitted	Silaghi et al. 2018, Parasit. Vectors, 11:20	reported previously	Bos taurus	NT	NT	1	151	117	3	4	11	102	NT	1		positiv	positiv	Germany	2011	granulocytic anaplasmosis	MN342071	MN341875	MN341903	MN341931	MN341959	MN341987	MN342015	MN342043
cow_49_1106	Langenwalder et al. submitted	Silaghi et al. 2018, Parasit. Vectors, 11:20	reported previously	Bos taurus	243	15	1	105	79	3	4	11	2	1	1		positiv	positiv	Germany	2011	granulocytic anaplasmosis	MN342072	MN341876	MN341904	MN341932	MN341960	MN341988	MN342016	MN342044
cow_52_1409	Langenwalder et al. submitted	Silaghi et al. 2018, Parasit. Vectors, 11:20	reported previously	Bos taurus	245	4	1	101	2	3	4	11	65	2	1		positiv	positiv	Germany	2011	granulocytic anaplasmosis	MN342073	MN341877	MN341905	MN341933	MN341961	MN341989	MN342017	MN342045
cow_52_1809	Langenwalder et al. submitted	Silaghi et al. 2018, Parasit. Vectors, 11:20	reported previously	Bos taurus	245	4	1	101	2	3	4	11	65	2	1		positiv	positiv	Germany	2011	granulocytic anaplasmosis	MH987685	MH987450	MH987212	MH987093	MH987331	MH987569	MH986974	MH986855
cow_52_2509	Langenwalder et al. submitted	Silaghi et al. 2018, Parasit. Vectors, 11:20	reported previously	Bos taurus	245	4	1	101	2	3	4	11	65	2	1		positiv	positiv	Germany	2011	granulocytic anaplasmosis	MN342074	MN341878	MN341906	MN341934	MN341962	MN341990	MN342018	MN342046
cow_53_2206	Langenwalder et al. submitted	Silaghi et al. 2018, Parasit. Vectors, 11:20	reported previously	Bos taurus	243	15	1	105	79	3	4	11	2	1	1		positiv	positiv	Germany	2011	granulocytic anaplasmosis	MN342075	MN341879	MN341907	MN341935	MN341963	MN341991	MN342019	MN342047
cow_53_2506	Langenwalder et al. submitted	Silaghi et al. 2018, Parasit. Vectors, 11:20	reported previously	Bos taurus	243	15	1	105	79	3	4	11	2	1	1		positiv	positiv	Germany	2011	granulocytic anaplasmosis	MH987686	MH987451	MH987213	MH987094	MH987332	MH987570	MH986975	MH986856
cow_57_0406	Langenwalder et al. submitted	Silaghi et al. 2018, Parasit. Vectors, 11:20	reported previously	Bos taurus	243	15	1	105	79	3	4	11	2	1	1		positiv	positiv	Germany	2011	granulocytic anaplasmosis	MH987687	MH987452	MH987214	MH987095	MH987333	MH987571	MH986976	MH986857
cow_57_1106	Langenwalder et al. submitted	Silaghi et al. 2018, Parasit. Vectors, 11:20	reported previously	Bos taurus	NT	NT	1	150	117	NT	4	11	2	1	1		positiv	positiv	Germany	2011	granulocytic anaplasmosis	MN342076	MN341880	MN341908	MN341936	MN341964	MN341992	MN342020	MN342048
cow_57_0409	Langenwalder et al. submitted	Silaghi et al. 2018, Parasit. Vectors, 11:20	reported previously	Bos taurus	297	15	1	105	79	3	4	134	2	1	1		positiv	positiv	Germany	2011	healthy carrier	MN342077	MN341881	MN341909	MN341937	MN341965	MN341993	MN342021	MN342049
cow_58_1705	Langenwalder et al. submitted	Silaghi et al. 2018, Parasit. Vectors, 11:20	reported previously	Bos taurus	243	15	1	105	79	3	4	11	2	1	1		positiv	positiv	Germany	2011	granulocytic anaplasmosis	MH987688	MH987453	MH987215	MH987096	MH987334	MH987572	MH986977	MH986858
cow_58_1905	Langenwalder et al. submitted	Silaghi et al. 2018, Parasit. Vectors, 11:20	reported previously	Bos taurus	243	15	1	105	79	3	4	11	2	1	1		positiv	positiv	Germany	2011	granulocytic anaplasmosis	MN342078	MN341882	MN341910	MN341938	MN341966	MN341994	MN342022	MN342050
cow_58_2505	Langenwalder et al. submitted	Silaghi et al. 2018, Parasit. Vectors, 11:20	reported previously	Bos taurus	NT	NT	1	151	117	3	4	11	102	NT	1		positiv	positiv	Germany	2011	granulocytic anaplasmosis	MN342079	MN341883	MN341911	MN341939	MN341967	MN341995	MN342023	MN342051
cow_58_3005	Langenwalder et al. submitted	Silaghi et al. 2018, Parasit. Vectors, 11:20	reported previously	Bos taurus	245	4	1	101	2	3	4	11	65	2	1		positiv	positiv	Germany	2011	granulocytic anaplasmosis	MN342080	MN341884	MN341912	MN341940	MN341968	MN341996	MN342024	MN342052
cow_58_0907	Langenwalder et al. submitted	Silaghi et al. 2018, Parasit. Vectors, 11:20	reported previously	Bos taurus	245	4	1	101	2	3	4	11	65	2	1		positiv	positiv	Germany	2011	healthy carrier	MN342081	MN341885	MN341913	MN341941	MN341969	MN341997	MN342025	MN342053
cow_59_0409	Langenwalder et al. submitted	Silaghi et al. 2018, Parasit. Vectors, 11:20	reported previously	Bos taurus	246	13	2	81	16	17	13	15	13	9	2		positiv	positiv	Germany	2011	healthy carrier	MH987750	MH987454	MH987216	MH987097	MH987335	MH987573	MH986978	MH986859
cow_61_2206	Langenwalder et al. submitted	Silaghi et al. 2018, Parasit. Vectors, 11:20	reported previously	Bos taurus	243	15	1	105	79	3	4	11	2	1	1		positiv	positiv	Germany	2011	granulocytic anaplasmosis	MH987689	MH987455	MH987217	MH987098	MH987336	MH987574	MH986979	MH986860
cow_61_2506	Langenwalder et al. submitted	Silaghi et al. 2018, Parasit. Vectors, 11:20	reported previously	Bos taurus	243	15	1	105	79	3	4	11	2	1	1		positiv	positiv	Germany	2011	granulocytic anaplasmosis	MN342082	MN341886	MN341914	MN341942	MN341970	MN341998	MN342026	MN342054
cow_61_0907	Langenwalder et al. submitted	Silaghi et al. 2018, Parasit. Vectors, 11:20	reported previously	Bos taurus	245	4	1	101	2	3	4	11	65	2	1		positiv	positiv	Germany	2011	healthy carrier	MN342083	MN341887	MN341915	MN341943	MN341971	MN341999	MN342027	MN342055
cow_355_04	Huhn et al. 2014, PLoS One, 9: e93725	Scharf et al. 2011, J. Clin. Microbiol., 49: 790	reported previously	Bos taurus	NT	NT	1	NT	2	3	NT	63	2	1	1		positiv	positiv	Norway	2005	granulocytic anaplasmosis	GU236731	KF244926	KF243905	KF243522	KF244288	KF245054	KF243136	KF242756
cow_2513_656	Huhn et al. 2014, PLoS One, 9: e93725	Scharf et al. 2011, J. Clin. Microbiol., 49: 790	reported previously	Bos taurus	97	NT	1	53	52	37	3	11	2	1	1		not done	not done	Spain	2004	granulocytic anaplasmosis	GU236729	KF244924	KF243903	KF243520	KF244286	KF245052	KF243134	KF242754
cow_2654_1	Huhn et al. 2014, PLoS One, 9: e93725	Scharf et al. 2011, J. Clin. Microbiol., 49: 790	reported previously	Bos taurus	100	3	1	60	2	3	4	11	7	1	1		not done	not done	Spain	2004	granulocytic anaplasmosis	GU236730	KF244927	KF243904	KF243521	KF244287	KF245053	KF243135	KF242755
cow_A197_2	Tegtmeyer et al. 2019, Ticks Tick Borne Dis., 10: 1051	Tegtmeyer et al. 2019, Ticks Tick Borne Dis., 10: 1051	reported previously	Bos taurus	NT	NT	1	101	2	66	NT	11	7	NT	NT	1, 4	positiv	positiv	Germany	2013	healthy carrier	MH987691, MH997016	MH987457	MH987219	MH987100	MH987338	MH987576	MH986981	MH986862
cow_A197_3	Tegtmeyer et al. 2019, Ticks Tick Borne Dis., 10: 1051	Tegtmeyer et al. 2019, Ticks Tick Borne Dis., 10: 1051	reported previously	Bos taurus	NT	NT	1	NT	NT	NT	8	NT	NT	NT	NT	1, 4	positiv	positiv	Germany	2013	healthy carrier	MH987692, MH997017	MH987458	MH987220	MH987101	MH987339	MH987577	MH986982	MH986863
cow_A197_4	Tegtmeyer et al. 2019, Ticks Tick Borne Dis., 10: 1051	Tegtmeyer et al. 2019, Ticks Tick Borne Dis., 10: 1051	reported previously	Bos taurus	NT	NT	1	NT	NT	NT	8	NT	NT	NT	4		positiv	positiv	Germany	2013	healthy carrier	MH997018	MH987459	MH987221	MH987102	MH987340	MH987578	MH986983	MH986864
cow_A197_5	Tegtmeyer et al. 2019, Ticks Tick Borne Dis., 10: 1051	Tegtmeyer et al. 2019, Ticks Tick Borne Dis., 10: 1051	reported previously	Bos taurus	195	NT	1	21	2	68	8	11	76	19	NT	1, 4	positiv	positiv	Germany	2013	healthy carrier	MH987693, MH997019	MH987460	MH987222	MH987103	MH987341	MH987579	MH986984	MH986865
cow_A197_6	Tegtmeyer et al. 2019, Ticks Tick Borne Dis., 10: 1051	Tegtmeyer et al. 2019, Ticks Tick Borne Dis., 10: 1051	reported previously	Bos taurus	NT	NT	1	7	2	7	8	11	NT	NT	NT	1, 4	positiv	positiv	Germany	2013	healthy carrier	MH987694, MH997020	MH987461	MH987223	MH987104	MH987342	MH987580	MH986985	MH986866
cow_A197_7	Tegtmeyer et al. 2019, Ticks Tick Borne Dis., 10: 1051	Tegtmeyer et al. 2019, Ticks Tick Borne Dis., 10: 1051	reported previously	Bos taurus	NT	NT	1	7	NT	3	8	63	NT	NT	NT	1, 4	positiv	positiv	Germany	2013	healthy carrier	MH987695, MH997021	MH987462	MH987224	MH987105	MH987343	MH987581	MH986986	MH986867
cow_A197_8	Tegtmeyer et al. 2019, Ticks Tick Borne Dis., 10: 1051	Tegtmeyer et al. 2019, Ticks Tick Borne Dis., 10: 1051	reported previously	Bos taurus	NT	NT	1	NT	NT	NT	8	NT	NT	NT	4		positiv	positiv	Germany	2013	healthy carrier	MH997022	MH987463	MH987225	MH987106	MH987344	MH987582	MH986987	MH986868
cow_A197_9	Tegtmeyer et al. 2019, Ticks Tick Borne Dis., 10: 1051	Tegtmeyer et al. 2019, Ticks Tick Borne Dis., 10: 1051	reported previously	Bos taurus	NT	NT	1	7	NT	3	8	NT	NT	NT	NT	1, 4	positiv	positiv	Germany	2013	healthy carrier	MH987696, MH997023	MH987464	MH987226	MH987107	MH987345	MH987583	MH986988	MH986869
cow_A198_2	Tegtmeyer et al. 2019, Ticks Tick Borne Dis., 10: 1051	Tegtmeyer et al. 2019, Ticks Tick Borne Dis., 10: 1051	reported previously	Bos taurus	189	NT	1	101	2	66	51	11	7	3	NT	1, 4	positiv	positiv	Germany	2013	granulocytic anaplasmosis	MH987697, MH997024	MH987465	MH987227	MH987108	MH987346	MH987584	MH986989	MH986870
cow_A262	Huhn et al. 2014, PLoS One, 9: e93725	Majazki et al. 2013, BMC Vet. Res., 9: 235	reported previously	Bos taurus	186	NT	1	99	2	64	51	11	7	1	1		positiv	positiv	Germany	2012	granulocytic anaplasmosis	KC740482	KF245028	KF243906	KF243523	KF244289	KF245055	KF243137	KF242757
cow_A287	this study	this study	this study	Bos taurus	205	NT	1	102	13	69	8	63	30	1	1		positiv	positiv	Germany	2012	healthy carrier	MH987698	MH987466	MH987228	MH987109	MH987347	MH987585	MH986990	MH986871
cow_AnapV1	GenBank	GenBank	GenBank	Bos taurus	219	NT	1	21	14	72	8	63	2	1	1		not done	not done	France	2010	granulocytic anaplasmosis	CCXQ01000145	CCXQ01000140	CCXQ01000141	CCXQ01000128	CCXQ01000145	CCXQ01000119	CCXQ01000155	CCXQ01000076
cow_T633_1	Huhn et al. 2014, PLoS One, 9: e93725	Henniger et al. 2013, Acta Vet. Scand., 55: 38	reported previously	Bos taurus	140	4	1	17	7	3	3	11	65	2	4		positiv	positiv	Germany	2011	healthy carrier	KC776917	KF244973	KF243907	KF243524	KF244290	KF245056	KF243141	KF242758
cow_T633_2	Huhn et al. 2014, PLoS One, 9: e93725	Henniger et al. 2013, Acta Vet. Scand., 55: 38	reported previously	Bos taurus	140	4	1	17	7	3	3	11	65	2	NT	1, 4	positiv	positiv	Germany	2011	granulocytic anaplasmosis	KC776919, KC776918	KF244974	KF243908	KF243525	KF244291	KF245057	KF243142	KF242759
dog_11	Huhn et al. 2014, PLoS One, 9: e93725	Scharf et al. 2011, J. Clin. Microbiol., 49: 790	reported previously	Canis lupus familiaris	25	1	1	27	15	6	2	2	11	7	1		positiv	positiv	Sweden	2004	granulocytic anaplasmosis	GU236821	KF244718	KF243910	KF243527	KF244293	KF245059	KF243144	KF242761
dog_12	Huhn et al. 2014, PLoS One, 9: e93725	Scharf et al. 2011, J. Clin. Microbiol., 49: 790	reported previously	Canis lupus familiaris	25	1	1	27	15	6	2	2	11	7	1		positiv	positiv	Sweden	2005	granulocytic anaplasmosis	GU236822	KF244719	KF243911	KF243528	KF244294	KF245060	KF243145	KF242762
dog_126418	this study	this study	this study	Canis lupus familiaris	NT	NT	1	27	15	6	3	NT	27	7	1		positiv	positiv	France	2014	granulocytic anaplasmosis	MH987709	MH987467	MH987229	MH987110	MH987348	MH987586	MH986991	MH986872
dog_13	Huhn et al. 2014, PLoS One, 9: e93725	Scharf et al. 2011, J. Clin. Microbiol., 49: 790	reported previously	Canis lupus familiaris	25	1	1	27	15	6	2	2	11	7	1		positiv	positiv	Germany	2005	granulocytic anaplasmosis	GU236823	KF244720	KF243912	KF243529	KF244295	KF245061	KF243146	KF242763
dog_14	Huhn et al. 2014, PLoS One, 9: e93725	Scharf et al. 2011, J. Clin. Microbiol., 49: 790	reported previously	Canis lupus familiaris	55	1	1	27	15	6	3	2	27	7	1		positiv	positiv	Germany	2007	granulocytic anaplasmosis	GU236824	KF244817	KF243913	KF243530	KF244296	KF245062	KF243147	KF242764
dog_15	Huhn et al. 2014, PLoS One, 9: e93725	Scharf et al. 2011, J. Clin. Microbiol., 49: 790	reported previously	Canis lupus familiaris	55	1	1	27	15	6	3	2	27	7	1		positiv	positiv	Germany	2007	granulocytic anaplasmosis	GU236825	KF244818	KF243914	KF243531	KF244297	KF245063	KF243148	KF242765
dog_16	Huhn et al. 2014, PLoS One, 9: e93725	Scharf et al. 2011, J. Clin. Microbiol., 49: 790	reported previously	Canis lupus familiaris	66	1	1	27	15	6	3	68	27	7	1		positiv	positiv	Austria	2007	granulocytic anaplasmosis	GU236826	KF244889	KF243915	KF243532	KF244298	KF245064	KF243149	KF242766
dog_17	Huhn et al. 2014, PLoS One, 9: e93725	Scharf et al. 2011, J. Clin. Microbiol., 49: 790	reported previously	Canis lupus familiaris	55	1	1	27	15	6	3	2	27	7	1		positiv	positiv	Germany	2007	granulocytic anaplasmosis	GU236827	KF244819	KF243916	KF243533	KF244299	KF245065	KF243150	KF242767
dog_18	Huhn et al. 2014, PLoS One, 9: e93725	Scharf et al. 2011, J. Clin. Microbiol., 49: 790	reported previously	Canis lupus familiaris	67	1	1	42	15	6	3	2	27	29	1		positiv	positiv	Germany	2006	granulocytic anaplasmosis	GU236828	KF244890	KF243917	KF243534	KF244300	KF245066	KF243151	KF242768
dog_1816	Huhn et al. 2014, PLoS One, 9: e93725	Scharf et al. 2011, J. Clin. Microbiol., 49: 790	reported previously	Canis lupus familiaris	25	1	1	27	15	6	2	2	11	7	1		not done	not done	Slovenia	2001	granulocytic anaplasmosis	GU236812	KF244714	KF243918	KF243535	KF244301	KF245067	KF243152	KF242769
dog_19	Huhn et al. 2014, PLoS One, 9: e93725	Scharf et al. 2011, J. Clin. Microbiol., 49: 790	reported previously	Canis lupus familiaris	55	1	1	27	15	6	3	2	27	7	1		positiv	positiv	Germany	2006	granulocytic anaplasmosis	GU236829	KF244820	KF243919	KF243536	KF244302	KF245068	KF243153	KF242770
dog_1980	Huhn et al. 2014, PLoS One, 9: e93725	Scharf et al. 2011, J. Clin. Microbiol., 49: 790	reported previously	Canis lupus familiaris	25	1	1	27	15	6	2	2	11	7	1		not done	not done	Slovenia	2001	granulocytic anaplasmosis	GU236813	KF244715	KF243920	KF243537	KF244303	KF245069	KF243154	KF242771
dog_2	Huhn et al. 2014, PLoS One, 9: e93725	Scharf et al. 2011, J. Clin. Microbiol., 49: 790	reported previously	Canis lupus familiaris	25	1	1	27	15	6	2	2	11	7	1		positiv	positiv	Austria	2004	granulocytic anaplasmosis	GU236817	KF244717	KF243921	KF243538	KF244304	KF245070	KF243155	KF242772
dog_20	Huhn et al. 2014, PLoS One, 9: e93725	Scharf et al. 2011, J. Clin. Microbiol., 49: 790	reported previously	Canis lupus familiaris	25	1	1	27	15	6	2	2	11	7	1		positiv	positiv	Germany	2006	granulocytic anaplasmosis	GU236830	KF244721	KF243922	KF243539	KF244305	KF245071	KF243156	KF242773
dog_21	Huhn et al. 2014, PLoS One, 9: e93725	Scharf et al. 2011, J. Clin. Microbiol., 49: 790	reported previously	Canis lupus familiaris	54	1	1	27	15	6	3	2	11	7	1		positiv	positiv	Germany	2006	granulocytic anaplasmosis	GU236831	KF244801	KF243923	KF243540	KF244306	KF245072	KF243157	KF242774
dog_2234	Huhn et al. 2014, PLoS One, 9: e93725	Scharf et al. 2011, J. Clin. Microbiol., 49: 790	reported previously	Canis lupus familiaris	55	1	1	27	15	6	3	2	27	7	1		positiv	positiv	Slovenia	2001	granulocytic anaplasmosis	GU236814	KF244815	KF243924	KF243541	KF244307	KF245073	KF243158	KF242775
dog_23	Huhn et al. 2014, PLoS One, 9: e93725	Scharf et al. 2011, J. Clin. Microbiol., 49: 790	reported previously	Canis lupus familiaris	68	1	1	27	15	6	3	2	5	7	1		positiv	positiv	Germany	2007	granulocytic anaplasmosis	GU236832	KF244891	KF243909	KF243526	KF244292	KF245058	KF243143	KF242760
dog_24	Huhn et al. 2014, PLoS One, 9: e93725	Scharf et al. 2011, J. Clin. Microbiol., 49: 790	reported previously	Canis lupus familiaris	25	1	1	27	15	6	2	2	11	7	1		positiv	positiv	Germany	2007	granulocytic anaplasmosis	GU236833	KF244722	KF243925	KF243542	KF244308	KF245074	KF243159	KF242776
dog_25	Huhn et al. 2014, PLoS One, 9: e93725	Scharf et al. 2011, J. Clin. Microbiol., 49: 790	reported previously	Canis lupus familiaris	54	1	1	27	15	6	3	2	11	7	1		positiv	positiv	Germany	2007	granulocytic anaplasmosis	GU236834	KF244802	KF243926	KF243543	KF244309	KF245075	KF243160	KF242777
dog_2514	Huhn et al. 2014, PLoS One, 9: e93725	Scharf et al. 2011, J. Clin. Microbiol., 49: 790	reported previously	Canis lupus familiaris	not done	not done	not done	not done	not done	not done	not done	not done	not done	not done	1		not done	not done	Slovenia	2001	granulocytic anaplasmosis	GU236815	not done	not done	not done	not done	not done	not done	not done
dog_27	Huhn et al. 2014, PLoS One, 9: e93725	Scharf et al. 2011, J. Clin. Microbiol., 49: 790	reported previously	Canis lupus familiaris	25	1	1	27	15	6	2	2	11	7	1		positiv	positiv	Germany	2007	granulocytic anaplasmosis	GU236835	KF244723	KF243927	KF243544	KF244310	KF245076	KF243161	KF242778
dog_28	Huhn et al. 2014, PLoS One, 9: e93725	Scharf et al. 2011, J. Clin. Microbiol., 49: 790	reported previously	Canis lupus familiaris	25	1	1	27	15	6	2	2	11	7	1		positiv	positiv	Germany	2007	granulocytic anaplasmosis	GU236836	KF244724	KF243928	KF243545	KF244311	KF245077	KF243162	KF242779
dog_29	Huhn et al. 2014, PLoS One, 9: e93725	Scharf et al. 2011, J. Clin. Microbiol., 49: 790	reported previously	Canis lupus familiaris	57	1	1	27	15	6	2	2	11	1	1		positiv	positiv	Germany	2007	granulocytic anaplasmosis	GU236837	KF244862	KF243929	KF243546	KF244312	KF245078	KF243163	KF242780
dog_3	Huhn et al. 2014, PLoS One, 9: e93725	Scharf et al. 2011, J. Clin. Microbiol., 49: 790	reported previously	Canis lupus familiaris	NT	NT	1	27	15	6	NT	2	11	7	1		not done	not done	Denmark	2003	granulocytic anaplasmosis	GU236818	KF244968	KF243930	KF243547	KF244313	KF245079	KF243164	KF242781
dog_30	Huhn et al. 2014, PLoS One, 9: e93725	Scharf et al. 2011, J. Clin. Microbiol., 49: 790	reported previously	Canis lupus familiaris	58	1	1	27	15	6	3	39	27	7	1		positiv	positiv	Germany	2010	granulocytic anaplasmosis	GU236838	KF244864	KF243931	KF243548	KF244314	KF245080	KF243165	KF242782
dog_3068	Huhn et al. 2014, PLoS One, 9: e93725	Scharf et al. 2011, J. Clin. Microbiol., 49: 790	reported previously	Canis lupus familiaris	25	1	1	27	15	6	2	2	11	7	1		positiv	positiv	Slovenia	2002	granulocytic anaplasmosis	GU236816	KF244716	KF243932	KF243549	KF244315	KF245081	KF243166	KF242783
dog_32	Huhn et al. 2014, PLoS One, 9: e93725	Scharf et al. 2011, J. Clin. Microbiol., 49: 790	reported previously	Canis lupus familiaris	54	1	1	27	15	6	3	2	11	7	1		positiv	positiv	Germany	2005	granulocytic anaplasmosis	GU236839	KF244803	KF243933	KF243550	KF244316	KF245082	KF243167	KF242784
dog_33	Huhn et al. 2014, PLoS One, 9: e93725	Scharf et al. 2011, J. Clin. Microbiol., 49: 790	reported previously	Canis lupus familiaris	55	1	1	27	15	6	3	2	27	7	1		positiv	positiv	Germany	2005	granulocytic anaplasmosis	GU236840	KF244821	KF243934	KF243551	KF244317	KF245083	KF243168	KF242785
dog_34	Huhn et al. 2014, PLoS One, 9: e93725	Scharf et al. 2011, J. Clin. Microbiol., 49: 790	reported previously	Canis lupus familiaris	55	1	1	27	15	6	3	2	27	7	1		positiv	positiv	Germany	2007	granulocytic anaplasmosis	GU236841	KF244822	KF243935	KF243552	KF244318	KF245084	KF243169	KF242786
dog_35	Huhn et al. 2014, PLoS One, 9: e93725	Scharf et al. 2011, J. Clin. Microbiol., 49: 790	reported previously	Canis lupus familiaris	55	1	1	27	15	6	3	2	27	7	1		positiv	positiv	Germany	2007	granulocytic anaplasmosis	GU236842	KF244823	KF243936	KF243553	KF244319	KF245085	KF243170	KF242787
dog_36	Huhn et al. 2014, PLoS One, 9: e93725	Scharf et al. 2011, J. Clin. Microbiol., 49: 790	reported previously	Canis lupus familiaris	55	1	1	27	15	6	3	2	27	7	1		positiv	positiv	Germany	2007	granulocytic anaplasmosis	GU236843	KF244824	KF243937	KF243554.	KF244320	KF245086	KF243171	KF242788
dog_38	Huhn et al. 2014, PLoS One, 9: e93725	Scharf et al. 2011, J. Clin. Microbiol., 49: 790	reported previously	Canis lupus familiaris	25	1	1	27	15	6	2	2	11	7	1		positiv	positiv	Germany	2005	granulocytic anaplasmosis	GU236844	KF244725	KF243938	KF243555	KF244321	KF245087	KF243172	KF242789
dog_39	Huhn et al. 2014, PLoS One, 9: e93725	Scharf et al. 2011, J. Clin. Microbiol., 49: 790	reported previously	Canis lupus familiaris	25	1	1	27	15	6	2	2	11	7	1		not done	not done	Germany	2005	granulocytic anaplasmosis	GU236845	KF244726	KF243939	KF243556	KF244322	KF245088	KF243173	KF242790
dog_48	Huhn et al. 2014, PLoS One, 9: e93725	Scharf et al. 2011, J. Clin. Microbiol., 49: 790	reported previously	Canis lupus familiaris	55	1	1	27	15	6	3	2	27	7	1		negativ	positiv	Switzerland	2007	granulocytic anaplasmosis	GU236846	KF244825	KF243940	KF243557	KF244323	KF245089	KF243174	KF242791
dog_49	Huhn et al. 2014, PLoS One, 9: e93725	Scharf et al. 2011, J. Clin. Microbiol., 49: 790	reported previously	Canis lupus familiaris	25	1	1	27	15	6	2	2	11	7	1		positiv	positiv	Germany	2007	granulocytic anaplasmosis	GU236847	KF244727	KF243941	KF243558	KF244324	KF245090	KF243175	KF242792
dog_51	Huhn et al. 2014, PLoS One, 9: e93725	Scharf et al. 2011, J. Clin. Microbiol., 49: 790	reported previously	Canis lupus familiaris	25	1	1	27	15	6	2	2	11	7	1		positiv	positiv	Switzerland	2008	granulocytic anaplasmosis	GU236848	KF244728	KF243942	KF243559	KF244325	KF245091	KF243176	KF242793
dog_52	Huhn et al. 2014, PLoS One, 9: e93725	Scharf et al. 2011, J. Clin. Microbiol., 49: 790	reported previously	Canis lupus familiaris	25	1	1	27	15	6	2	2	11	7	1		positiv	positiv	Germany	2008	granulocytic anaplasmosis	GU236849	KF244729	KF243943	KF243560	KF244326	KF245092	KF243177	KF242794
dog_53a	Huhn et al. 2014, PLoS One, 9: e93725	Scharf et al. 2011, J. Clin. Microbiol., 49: 790	reported previously	Canis lupus familiaris	25	1	1	27	15	6	2	2	11	7	1		positiv	positiv	Switzerland	2008	granulocytic anaplasmosis	GU236850	KF244730	KF243944	KF243561	KF244327	KF245093	KF243178	KF242795
dog_54	Huhn et al. 2014, PLoS One, 9: e93725	Scharf et al. 2011, J. Clin. Microbiol., 49: 790	reported previously	Canis lupus familiaris	25	1	1	27	15	6	2	2	11	7	1		positiv	positiv	Germany	2008	granulocytic anaplasmosis	GU236851	KF244731	KF243945	KF243562	KF244328	KF245094	KF243179	KF242796
dog_555277	this study	this study	this study	Canis lupus familiaris	55	1	1	27	15	6	3	2	27	7	1		positiv	positiv	Germany	2014	granulocytic anaplasmosis	MH987710	MH987468	MH987230	MH987111	MH987349	MH987587	MH986992	MH986873
dog_56	Huhn et al. 2014, PLoS One, 9: e93725	Scharf et al. 2011, J. Clin. Microbiol., 49: 790	reported previously	Canis lupus familiaris	25	1	1	27	15	6	2	2	11	7	1		positiv	positiv	Switzerland	2008	granulocytic anaplasmosis	GU236852	KF244732	KF243946	KF243563	KF244329	KF245095	KF243180	KF242797
dog_57	Huhn et al. 2014, PLoS One, 9: e93725	Scharf et al. 2011, J. Clin. Microbiol., 49: 790	reported previously	Canis lupus familiaris	25	1	1	27	15	6	2	2	11	7	1		positiv	positiv	Germany	2008	granulocytic anaplasmosis	GU236853	KF244733	KF243947	KF243564	KF244330	KF245096	KF243181	KF242798
dog_58	Huhn et al. 2014, PLoS One, 9: e93725	Scharf et al. 2011, J. Clin. Microbiol., 49: 790	reported previously	Canis lupus familiaris	58	1	1	27	15	6	3	39	27	7	1		positiv	positiv	Germany	2008	granulocytic anaplasmosis	GU236854	KF244865	KF243948	KF243565	KF244331	KF245097	KF243182	KF242799
dog_59	Huhn et al. 2014, PLoS One, 9: e93725	Huhn et al. 2014, PLoS One, 9: e93725	reported previously	Canis lupus familiaris	55	1	1	27	15	6	3	2	27	7	1		positiv	positiv	Germany	2009	granulocytic anaplasmosis	KF242662	KF244826	KF243949	KF243566	KF244332	KF245098	KF243183	KF242800
dog_594819	this study	this study	this study	Canis lupus familiaris	25	1	1	27	15	6	2	2	11	7	1		positiv	positiv	Germany	2014	granulocytic anaplasmosis	MH987711	MH987469	MH987231	MH987112	MH987350	MH987588	MH986993	MH986874
dog_597576	this study	this study	this study	Canis lupus familiaris	25	1	1	27	15	6	2	2	11	7	1		positiv	positiv	Austria	2014	granulocytic anaplasmosis	MH987712	MH987470	MH987232	MH987113	MH987351	MH987589	MH986994	MH986875
dog_6	Huhn et al. 2014, PLoS One, 9: e93725	Scharf et al. 2011, J. Clin. Microbiol., 49: 790	reported previously	Canis lupus familiaris	55	1	1	27	15	6	3	2	27	7	1		positiv	positiv	Germany	2003	granulocytic anaplasmosis	GU236819	KF244816	KF243950	KF243567	KF244333	KF245099	KF243184	KF242801
dog_60	Huhn et al. 2014, PLoS One, 9: e93725	Huhn et al. 2014, PLoS One, 9: e93725	reported previously	Canis lupus familiaris	25	1	1	27	15	6	2	2	11	7	1		positiv	positiv	Germany	2009	granulocytic anaplasmosis	KF242663	KF244734	KF243951	KF243568	KF244334	KF245100	KF243185	KF242802
dog_601717	this study	this study	this study	Canis lupus familiaris	54	1	1	27	15	6	3	2	11	7	1		positiv	positiv	Germany	2014	granulocytic anaplasmosis	MH987713	MH987471	MH987233	MH987114	MH987352	MH987590	MH98699	MH986876
dog_602430	this study	this study	this study	Canis lupus familiaris	25	1	1	27	15	6	2	2	11	7	1		positiv	positiv	Austria	2014	granulocytic anaplasmosis	MH987714	MH987472	MH987234	MH987115	MH987353	MH987591	MH986996	MH986877
dog_602741	this study	this study	this study	Canis lupus familiaris	25	1	1	27	15	6	2	2	11	7	1		positiv	positiv	Austria	2014	granulocytic anaplasmosis	MH987715	MH987473	MH987235	MH987116	MH987354	MH987592	MH986997	MH986878
dog_61	Huhn et al. 2014, PLoS One, 9: e93725	Huhn et al. 2014, PLoS One, 9: e93725	reported previously	Canis lupus familiaris	25	1	1	27	15	6	2	2	11	7	1		positiv	positiv	France	2009	granulocytic anaplasmosis	KF242664	KF244735	KF243952	KF243569	KF244335	KF245101	KF243186	KF242803
dog_63	Huhn et al. 2014, PLoS One, 9: e93725	Huhn et al. 2014, PLoS One, 9: e93725	reported previously	Canis lupus familiaris	54	1	1	27	15	6	3	2	11	7	1		positiv	positiv	Switzerland	2009	granulocytic anaplasmosis	KF242665	KF244804	KF243953	KF243570	KF244336	KF245102	KF243187	KF242804
dog_65	Huhn et al. 2014, PLoS One, 9: e93725	Huhn et al. 2014, PLoS One, 9: e93725	reported previously	Canis lupus familiaris	25	1	1	27	15	6	2	2	11	7	1		positiv	positiv	Germany	2009	granulocytic anaplasmosis	KF242666	KF244736	KF243954	KF243571	KF244337	KF245103	KF243188	KF242805
dog_656166	this study	this study	this study	Canis lupus familiaris	25	1	1	27	15	6	2	2	11	7	not done		not done	not done	Switzerland	2013	granulocytic anaplasmosis	not done	MH987474	MH987236	MH987117	MH987355	MH987593	MH986998	MH986879
dog_66	Huhn et al. 2014, PLoS One, 9: e93725	Huhn et al. 2014, PLoS One, 9: e93725	reported previously	Canis lupus familiaris	54	1	1	27	15	6	3	2	11	7	1		positiv	positiv	Spain	2009	granulocytic anaplasmosis	KF242667	KF244805	KF243955	KF243572	KF244338	KF245104	KF243189	KF242806
dog_660279	this study	this study	this study	Canis lupus familiaris	25	1	1	27	15	6	2	2	11	7	1		positiv	positiv	Sweden	2013	granulocytic anaplasmosis	MH987716	MH987475	MH987237	MH987118	MH987356	MH987594	MH986999	MH986880
dog_67	Huhn et al. 2014, PLoS One, 9: e93725	Huhn et al. 2014, PLoS One, 9: e93725	reported previously	Canis lupus familiaris	54	1	1	27	15	6	3	2	11	7	1		positiv	positiv	Germany	2009	granulocytic anaplasmosis	KF242668	KF244806	KF243956	KF243573	KF244339	KF245105	KF243190	KF242807
dog_68	Huhn et al. 2014, PLoS One, 9: e93725	Huhn et al. 2014, PLoS One, 9: e93725	reported previously	Canis lupus familiaris	120	1	1	27	15	6	3	39	11	7	1		positiv	positiv	Germany	2009	granulocytic anaplasmosis	KF242669	KF244953	KF243957	KF243574	KF244340	KF245106	KF243191	KF242808
dog_69	Huhn et al. 2014, PLoS One, 9: e93725	Huhn et al. 2014, PLoS One, 9: e93725	reported previously	Canis lupus familiaris	55	1	1	27	15	6	3	2	27	7	1		not done	not done	Germany	2009	granulocytic anaplasmosis	KF242670	KF244827	KF243958	KF243575	KF244341	KF245107	KF243192	KF242809
dog_70	Huhn et al. 2014, PLoS One, 9: e93725	Huhn et al. 2014, PLoS One, 9: e93725	reported previously	Canis lupus familiaris	54	1	1	27	15	6	3	2	11	7	1		positiv	positiv	Germany	2009	granulocytic anaplasmosis	KF242671	KF244807	KF243959	KF243576	KF244342	KF245108	KF243193	KF242810
dog_71	Huhn et al. 2014, PLoS One, 9: e93725	Huhn et al. 2014, PLoS One, 9: e93725	reported previously	Canis lupus familiaris	25	1	1	27	15	6	2	2	11	7	1		positiv	positiv	Switzerland	2009	granulocytic anaplasmosis	KF242672	KF244737	KF243960	KF243577	KF244343	KF245109	KF243194	KF242811
dog_72	Huhn et al. 2014, PLoS One, 9: e93725	Huhn et al. 2014, PLoS One, 9: e93725	reported previously	Canis lupus familiaris	54	1	1	27	15	6	3	2	11	7	1		positiv	positiv	Germany	2009	granulocytic anaplasmosis	KF242673	KF244808	KF243961	KF243578	KF244344	KF245110	KF243195	KF242812
dog_723471	this study	this study	this study	Canis lupus familiaris	25	1	1	27	15	6	2	2	11	7	1		positiv	positiv	Sweden	2013	granulocytic anaplasmosis	MH987717	MH987476	MH987238	MH987119	MH987357	MH987595	MH987000	MH986881
dog_73	Huhn et al. 2014, PLoS One, 9: e93725	Huhn et al. 2014, PLoS One, 9: e93725	reported previously	Canis lupus familiaris	55	1	1	27	15	6	3	2	27	7	1		positiv	positiv	Switzerland	2010	granulocytic anaplasmosis	KF242674	KF244828	KF243962	KF243579	KF244345	KF245111	KF243196	KF242813
dog_74	Huhn et al. 2014, PLoS One, 9: e93725	Huhn et al. 2014, PLoS One, 9: e93725	reported previously	Canis lupus familiaris	134	1	1	27	15	48	2	2	11	7	1		positiv	positiv	Switzerland	2010	granulocytic anaplasmosis	KF242675	KF244967	KF243963	KF243580	KF244346	KF245112	KF243197	KF242814
dog_747278	this study	this study	this study	Canis lupus familiaris	25	1	1	27	15	6	2	2	11	7	1		positiv	positiv	Denmark	2013	granulocytic anaplasmosis	MH987718	MH987477	MH987239	MH987120	MH987358	MH987596	MH987001	MH986882
dog_752482	this study	this study	this study	Canis lupus familiaris	54	1	1	27	15	6	3	2	11	7	1		negativ	positiv	Germany	2013	granulocytic anaplasmosis	MH987719	MH987478	MH987240	MH987121	MH987359	MH987597	MH987002	MH986883
dog_7729	Huhn et al. 2014, PLoS One, 9: e93725	Huhn et al. 2014, PLoS One, 9: e93725	reported previously	Canis lupus familiaris	55	1	1	27	15	6	3	2	27	7	1		positiv	positiv	Slovenia	2005	granulocytic anaplasmosis	MH987719	MH987478	MH987240	MH987121	MH987359	MH987597	MH987002	MH986883
dog_7736	Huhn et al. 2014, PLoS One, 9: e93725	Huhn et al. 2014, PLoS One, 9: e93725	reported previously	Canis lupus familiaris	25	1	1	27	15	6	2	2	11	7	1		positiv	positiv	Slovenia	2005	granulocytic anaplasmosis	JQ347581	KF244738	KF243965	KF243582	KF244348	KF245114	KF243199	KF242816
dog_8	Huhn et al. 2014, PLoS One, 9: e93725	Scharf et al. 2011, J. Clin. Microbiol., 49: 790	reported previously	Canis lupus familiaris	54	1	1	27	15	6	3	2	11	7	1		positiv	positiv	Germany	2004	granulocytic anaplasmosis	GU236820	KF244800	KF243966	KF243583	KF244349	KF245115	KF243200	KF242817
dog_8485	Huhn et al. 2014, PLoS One, 9: e93725	Huhn et al. 2014, PLoS One, 9: e93725	reported previously	Canis lupus familiaris	55	1	1	27	15	6	3	2	27	7	1		positiv	positiv	Slovenia	2006	granulocytic anaplasmosis	JQ347582	KF244830	KF243967	KF243584	KF244350	KF245116	KF243201	KF242818
dog_8547	Huhn et al. 2014, PLoS One, 9: e93725	Huhn et al. 2014, PLoS One, 9: e93725	reported previously	Canis lupus familiaris	25	1	1	27	15	6	2	2	11	7	1		positiv	positiv	Slovenia	2006	granulocytic anaplasmosis	JQ347582	KF244830	KF243967	KF243584	KF244350	KF245116	KF243201	KF242818
dog_ApMUC09	GenBank	GenBank	GenBank	Canis lupus familiaris	55	1	1	27	15	6	3	2	27	7	1		positiv	positiv	The Netherlands	2011	granulocytic anaplasmosis	LANV01000001	LANV01000001	LANV01000001	LANV01000001	LANV01000001	LANV01000001	LANV01000001	LANV01000001
dog_ApNP	GenBank	GenBank	GenBank	Canis lupus familiaris	25	1	1	27	15	6	2	2	11	7	1		positiv	positiv	Austria	2011	granulocytic anaplasmosis	LANW01000001	LANW01000001	LANW01000001	LANW01000001	LANW01000001	LANW01000001	LANW01000001	LANW01000001
dog_D2957	Huhn et al. 2014, PLoS One, 9: e93725	Huhn et al. 2014, PLoS One, 9: e93725	reported previously	Canis lupus familiaris	54	1	1	27	15	6	3	2	11	7	1		not done	not done	Slovenia	2000	granulocytic anaplasmosis	JQ347579	KF244809	KF243969	KF243586	KF244352	KF245118	KF243203	KF242820
dog_MIS	Huhn et al. 2014, PLoS One, 9: e93725	Munderloh et al. 1999, J. Clin. Microbiol., 37: 2518	reported previously	Canis lupus familiaris	64	5	1	42	32	28	18	40	28	26	1		negativ	positiv	USA	1998	granulocytic anaplasmosis	KC740481	KF244886	KF243970	KF243587	KF244353	KF245119	KF243204	KF242821
dog_Nico S36457_13	this study	this study	this study	Canis lupus familiaris	25	1	1	27	15	6	2	2	11	7	1		positiv	positiv	Germany	2013	granulocytic anaplasmosis	MH997056	MH987479	MH987241	MH987122	MH987360	MH987598	MH987003	MH986884
dog_Rodier	Domingos et al. 2011, Vet. Clin. Pathol., 40:215	Domingos et al. 2011, Vet. Clin. Pathol., 40:215	GenBank	Canis lupus familiaris	not done	not done	not done	not done	not done	not done	not done	not done	not done	not done	1		not done	not done	France	2011	granulocytic anaplasmosis	GU391598	not done	not done	not done	not done	not done	not done	not done
dog_rosa isolate	this study	Johansson et al. 1995, Res. Vet. Sci., 58: 109	this study	Canis lupus familiaris	276	1	1	27	15	38	2	2	11	76	1		negativ	positiv	Sweden	1995	granulocytic anaplasmosis	MK548190	MK548119	MK548129	MK548139	MK548149	MK548159	MK548169	MK548179
dog_Violetti	Domingos et al. 2011, Vet. Clin. Pathol., 40:215	Domingos et al. 2011, Vet. Clin. Pathol., 40:215	GenBank	Canis lupus familiaris	not done	not done	not done	not done	not done	not done	not done	not done	not done	not done	1		not done	not done	France	2011	granulocytic anaplasmosis	GU391597	not done	not done	not done	not done	not done	not done	not done
fallow_deer_1	this study	this study	this study	Dama dama dama	NT	NT	1	1	33	NT	4	2	NT	NT	1		positiv	positiv	Germany	2013	healthy carrier	MH987699	MH987480	MH987242	MH987123	MH987361	MH987599	MH987004	MH986885
fallow_deer_3	this study	this study	this study	Dama dama dama	NT	NT	1	1	82	73	3	2	NT	1	4		positiv	positiv	Germany	2013	healthy carrier	MH997025	MH987481	MH987243	MH987124	MH987362	MH987600	MH987005	MH986886
fallow_deer_7	this study	this study	this study	Dama dama dama	232	NT	1	1	83	74	21	5	80	28	4		positiv	positiv	Germany	2013	healthy carrier	MH997026	MH987482	MH987244	MH987125	MH987363	MH987601	MH987006	MH986887
fallow_deer_8	this study	this study	this study	Dama dama dama	233	NT	1	7	33	6	8	98	2	2	4		positiv	positiv	Germany	2013	healthy carrier	MH997027	MH987483	MH987245	MH987126	MH987364	MH987602	MH987007	MH986888
goat_1	Huhn et al. 2014, PLoS One, 9: e93725	Huhn et al. 2014, PLoS One, 9: e93725	reported previously	Capra aegagrus hircus	173	4	1	17	2	3	3	11	65	2	4		positiv	positiv	Germany	2011	granulocytic anaplasmosis	KF242660	KF245016	KF243971	KF243588	KF244354	KF245120	KF243205	KF242822
goat_31298	Langenwalder et al. 2019, Ticks Tick Borne Dis.,101267 epub ahed of print	Langenwalder et al. 2019, Ticks Tick Borne Dis.,101267 epub ahed of print	reported previously	Capra aegagrus hircus	221	NT	1	106	80	3	4	5	79	1	4		positiv	positiv	Switzerland	2016	granulocytic anaplasmosis	MH997028	MH987484	MH987246	MH987127	MH987365	MH987603	MH987008	MH986889
goat_A8July	Langenwalder et al. 2019, Ticks Tick Borne Dis.,101267 epub ahed of print	Silaghi et al. 2011, Parasite, 18: 57	reported previously	Capra aegagrus hircus	55	1	1	27	15	6	3	2	27	7	1		positiv	positiv	Switzerland	2008	healthy carrier	MH987720	MH987485	MH987247	MH987128	MH987366	MH987604	MH987009	MH986890
goat_B10June	Langenwalder et al. 2019, Ticks Tick Borne Dis.,101267 epub ahed of print	Silaghi et al. 2011, Parasite, 18: 57	reported previously	Capra aegagrus hircus	222	NT	2	98	81	20	13	114	17	9	4		positiv	positiv	Switzerland	2008	healthy carrier	MH997029	MH987486	MH987248	MH987129	MH987367	MH987605	MH987010	MH986891
goat_B11June	Langenwalder et al. 2019, Ticks Tick Borne Dis.,101267 epub ahed of print	Silaghi et al. 2011, Parasite, 18: 57	reported previously	Capra aegagrus hircus	223	NT	2	29	16	18	13	97	17	16	2		positiv	positiv	Switzerland	2008	healthy carrier	MH987751	MH987487	MH987249	MH987130	MH987368	MH987606	MH987011	MH986892
goat_M8October	Langenwalder et al. 2019, Ticks Tick Borne Dis.,101267 epub ahed of print	Silaghi et al. 2011, Parasite, 18: 57	reported previously	Capra aegagrus hircus	224	NT	2	2	84	18	13	99	13	62	4		positiv	positiv	Switzerland	2008	healthy carrier	MH997030	MH987488	MH987250	MH987131	MH987369	MH987607	MH987012	MH986893
hedgehog_1	Huhn et al. 2014, PLoS One, 9: e93725	Skuballa et al. 2010, Vector Borne Zoonotic Dis. 10: 1055	reported previously	Erinaceus europaeus	55	1	1	27	15	6	3	2	27	7	1		not done	not done	Germany	2007	healthy carrier	KF242693	KF244831	KF243972	KF243589	KF244355	KF245121	KF243206	KF242823
hedgehog_IM1	Huhn et al. 2014, PLoS One, 9: e93725	Skuballa et al. 2010, Vector Borne Zoonotic Dis. 10: 1055	reported previously	Erinaceus europaeus	55	1	1	27	15	6	3	2	27	7	1		positiv	positiv	Germany	2007	healthy carrier	KF242694	KF244832	KF243973	KF243590	KF244356	KF245122	KF243207	KF242824
hedgehog_IM102	Huhn et al. 2014, PLoS One, 9: e93725	Skuballa et al. 2010, Vector Borne Zoonotic Dis. 10: 1055	reported previously	Erinaceus europaeus	55	1	1	27	15	6	3	2	27	7	1		positiv	positiv	Germany	2007	healthy carrier	KF242701	KF244838	KF243974	KF243591	KF244357	KF245123	KF243208	KF242825
hedgehog_IM107	Huhn et al. 2014, PLoS One, 9: e93725	Skuballa et al. 2010, Vector Borne Zoonotic Dis. 10: 1055	reported previously	Erinaceus europaeus	NT	NT	1	27	15	6	3	2	27	NT	1		not done	not done	Germany	2007	healthy carrier	KF242702	KF245023	KF243975	KF243592	KF244358	KF245124	KF243209	KF242826
hedgehog_IM108	Huhn et al. 2014, PLoS One, 9: e93725	Skuballa et al. 2010, Vector Borne Zoonotic Dis. 10: 1055	reported previously	Erinaceus europaeus	55	1	1	27	15	6	3	2	27	7	not done		positiv	positiv	Germany	2007	healthy carrier	not done	KF244839	KF243976	KF243593	KF244359	KF245125	KF243210	KF242827
hedgehog_IM109	Huhn et al. 2014, PLoS One, 9: e93725	Skuballa et al. 2010, Vector Borne Zoonotic Dis. 10: 1055	reported previously	Erinaceus europaeus	NT	NT	1	27	15	6	3	2	NT	7	1		positiv	positiv	Germany	2007	healthy carrier	MK548191	KF245024	KF243977	KF243594	KF244360	KF245126	KF243211	KF242828
hedgehog_IM110	Huhn et al. 2014, PLoS One, 9: e93725	Skuballa et al. 2010, Vector Borne Zoonotic Dis. 10: 1055	reported previously	Erinaceus europaeus	55	1	1	27	15	6	3	2	27	7	1		positiv	positiv	Germany	2007	healthy carrier	KF242703	KF244840	KF243978	KF243595	KF244361	KF245127	KF243212	KF242829
hedgehog_IM111	Huhn et al. 2014, PLoS One, 9: e93725	Skuballa et al. 2010, Vector Borne Zoonotic Dis. 10: 1055	reported previously	Erinaceus europaeus	58	1	1	27	15	6	3	39	27	7	1		positiv	positiv	Germany	2007	healthy carrier	KF242704	KF244866	KF243979	KF243596	KF244362	KF245128	KF243213	KF242830
hedgehog_IM127	Huhn et al. 2014, PLoS One, 9: e93725	Skuballa et al. 2010, Vector Borne Zoonotic Dis. 10: 1055	reported previously	Erinaceus europaeus	55	1	1	27	15	6	3	2	27	7	1		positiv	positiv	Germany	2007	healthy carrier	KF242705	KF244841	KF243980	KF243597	KF244363	KF245129	KF243214	KF242831
hedgehog_IM142	Huhn et al. 2014, PLoS One, 9: e93725	Skuballa et al. 2010, Vector Borne Zoonotic Dis. 10: 1055	reported previously	Erinaceus europaeus	NT	NT	1	27	15	6	3	NT	27	7	1		positiv	positiv	Germany	2007	healthy carrier	KF242706	KF244948	KF243981	KF243598	KF244364	KF245130	KF243215	KF242832
hedgehog_IM159	Huhn et al. 2014, PLoS One, 9: e93725	Skuballa et al. 2010, Vector Borne Zoonotic Dis. 10: 1055	reported previously	Erinaceus europaeus	NT	NT	1	27	15	6	3	NT	27	7	1		positiv	positiv	Germany	2007	healthy carrier	KF242707	KF244949	KF243982	KF243599	KF244365	KF245131	KF243216	KF242833
hedgehog_IM160	Huhn et al. 2014, PLoS One, 9: e93725	Skuballa et al. 2010, Vector Borne Zoonotic Dis. 10: 1055	reported previously	Erinaceus europaeus	NT	NT	1	27	NT	6	3	2	27	7	1		positiv	positiv	Germany	2007	healthy carrier	KF242708	KF245002	KF243983	KF243600	KF244366	KF245132	KF243217	KF242834
hedgehog_IM161	Huhn et al. 2014, PLoS One, 9: e93725	Skuballa et al. 2010, Vector Borne Zoonotic Dis. 10: 1055	reported previously	Erinaceus europaeus	55	1	1	27	15	6	3	2	27	7	1		positiv	positiv	Germany	2007	healthy carrier	KF242709	KF244842	KF243984	KF243601	KF244367	KF245133	KF243218	KF242835
hedgehog_IM162	Huhn et al. 2014, PLoS One, 9: e93725	Skuballa et al. 2010, Vector Borne Zoonotic Dis. 10: 1055	reported previously	Erinaceus europaeus	NT	NT	1	27	15	6	NT	2	27	7	1		positiv	positiv	Germany	2007	healthy carrier	KF242710	KF245003	KF243985	KF243602	KF244368	KF245134	KF243219	KF242836
hedgehog_IM164	Huhn et al. 2014, PLoS One, 9: e93725	Skuballa et al. 2010, Vector Borne Zoonotic Dis. 10: 1055	reported previously	Erinaceus europaeus	55	1	1	27	15	6	3	2	27	7	1		positiv	positiv	Germany	2007	healthy carrier	KF242711	KF244843	KF243986	KF243603	KF244369	KF245135	KF243220	KF242837
hedgehog_IM177	Huhn et al. 2014, PLoS One, 9: e93725	Skuballa et al. 2010, Vector Borne Zoonotic Dis. 10: 1055	reported previously	Erinaceus europaeus	55	1	1	27	15	6	3	2	27	7	1		positiv	positiv	Germany	2007	healthy carrier	KF242712	KF244844	KF243987	KF243604	KF244370	KF245136	KF243221	KF242838
hedgehog_IM197	Huhn et al. 2014, PLoS One, 9: e93725	Skuballa et al. 2010, Vector Borne Zoonotic Dis. 10: 1055	reported previously	Erinaceus europaeus	58	1	1	27	15	6	3	39	27	7	1		positiv	positiv	Germany	2007	healthy carrier	KF242713	KF244867	KF243988	KF243605	KF244371	KF245137	KF243222	KF242839
hedgehog_IM205	Huhn et al. 2014, PLoS One, 9: e93725	Skuballa et al. 2010, Vector Borne Zoonotic Dis. 10: 1055	reported previously	Erinaceus europaeus	NT	NT	1	93	15	6	NT	2	27	7	1		positiv	positiv	Germany	2007	healthy carrier	KF242714	KF245004	KF243989	KF243606	KF244372	KF245138	KF243223	KF242840
hedgehog_IM206	Huhn et al. 2014, PLoS One, 9: e93725	Skuballa et al. 2010, Vector Borne Zoonotic Dis. 10: 1055	reported previously	Erinaceus europaeus	55	1	1	27	15	6	3	2	27	7	1		not done	not done	Germany	2007	healthy carrier	KF242715	KF244845	KF243990	KF243607	KF244373	KF245139	KF243224	KF242841
hedgehog_IM209	Huhn et al. 2014, PLoS One, 9: e93725	Skuballa et al. 2010, Vector Borne Zoonotic Dis. 10: 1055	reported previously	Erinaceus europaeus	55	1	1	27	15	6	3	2	27	7	1		positiv	positiv	Germany	2007	healthy carrier	KF242716	KF244846	KF243991	KF243608	KF244374	KF245140	KF243225	KF242842
hedgehog_IM21	Huhn et al. 2014, PLoS One, 9: e93725	Skuballa et al. 2010, Vector Borne Zoonotic Dis. 10: 1055	reported previously	Erinaceus europaeus	55	1	1	27	15	6	3	2	27	7	1		positiv	positiv	Germany	2007	healthy carrier	KF242695	KF244833	KF243992	KF243609	KF244375	KF245141	KF243226	KF242843
hedgehog_IM212	Huhn et al. 2014, PLoS One, 9: e93725	Skuballa et al. 2010, Vector Borne Zoonotic Dis. 10: 1055	reported previously	Erinaceus europaeus	58	1	1	27	15	6	3	39	27	7	1		positiv	positiv	Germany	2007	healthy carrier	KF242717	KF244868	KF243993	KF243610	KF244376	KF245142	KF243227	KF242844
hedgehog_IM22	Huhn et al. 2014, PLoS One, 9: e93725	Skuballa et al. 2010, Vector Borne Zoonotic Dis. 10: 1055	reported previously	Erinaceus europaeus	55	1	1	27	15	6	3	2	27	7	1		positiv	positiv	Germany	2007	healthy carrier	KF242696	KF244834	KF243994	KF243611	KF244377	KF245143	KF243228	KF242845
hedgehog_IM229	Huhn et al. 2014, PLoS One, 9: e93725	Skuballa et al. 2010, Vector Borne Zoonotic Dis. 10: 1055	reported previously	Erinaceus europaeus	55	1	1	27	15	6	3	2	27	7	not done		positiv	positiv	Germany	2007	healthy carrier	not done	KF244847	KF243995	KF243612	KF244378	KF245144	KF243229	KF242846
hedgehog_IM23	Huhn et al. 2014, PLoS One, 9: e93725	Skuballa et al. 2010, Vector Borne Zoonotic Dis. 10: 1055	reported previously	Erinaceus europaeus	55	1	1	27	15	6	3	2	27	7	1		positiv	positiv	Germany	2007	healthy carrier	KF242697	KF244835	KF243996	KF243613	KF244379	KF245145	KF243230	KF242847
hedgehog_IM232	Huhn et al. 2014, PLoS One, 9: e93725	Skuballa et al. 2010, Vector Borne Zoonotic Dis. 10: 1055	reported previously	Erinaceus europaeus	55	1	1	27	15	6	3	2	27	7	1		positiv	positiv	Germany	2007	healthy carrier	KF242718	KF244848	KF243997	KF243614	KF244380	KF245146	KF243231	KF242848
hedgehog_IM26	Huhn et al. 2014, PLoS One, 9: e93725	Skuballa et al. 2010, Vector Borne Zoonotic Dis. 10: 1055	reported previously	Erinaceus europaeus	NT	NT	1	27	15	6	3	NT	27	7	1		positiv	positiv	Germany	2007	healthy carrier	MH987721	MK548120	MK548130	MK548140	MK548150	MK548160	MK548170	MK548180
hedgehog_IM261	Huhn et al. 2014, PLoS One, 9: e93725	Skuballa et al. 2010, Vector Borne Zoonotic Dis. 10: 1055	reported previously	Erinaceus europaeus	55	1	1	27	15	6	3	2	27	7	1		positiv	positiv	Germany	2007	healthy carrier	KF242719	KF244849	KF243998	KF243615	KF244381	KF245147	KF243232	KF242849
hedgehog_IM262	Huhn et al. 2014, PLoS One, 9: e93725	Skuballa et al. 2010, Vector Borne Zoonotic Dis. 10: 1055	reported previously	Erinaceus europaeus	55	1	1	27	15	6	3	2	27	7	1		positiv	positiv	Germany	2007	healthy carrier	KF242720	KF244850	KF243999	KF243616	KF244382	KF245148	KF243233	KF242850
hedgehog_IM263	Huhn et al. 2014, PLoS One, 9: e93725	Skuballa et al. 2010, Vector Borne Zoonotic Dis. 10: 1055	reported previously	Erinaceus europaeus	NT	NT	1	27	15	6	3	NT	27	7	1		positiv	positiv	Germany	2007	healthy carrier	KF242721	KF244950	KF244000	KF243617	KF244383	KF245149	KF243234	KF242851
hedgehog_IM271	Huhn et al. 2014, PLoS One, 9: e93725	Skuballa et al. 2010, Vector Borne Zoonotic Dis. 10: 1055	reported previously	Erinaceus europaeus	55	1	1	27	15	6	3	2	27	7	1		not done	not done	Germany	2007	healthy carrier	KF242722	KF244851	KF244001	KF243618	KF244384	KF245150	KF243235	KF242852
hedgehog_IM80	Huhn et al. 2014, PLoS One, 9: e93725	Skuballa et al. 2010, Vector Borne Zoonotic Dis. 10: 1055	reported previously	Erinaceus europaeus	55	1	1	27	15	6	3	2	27	7	1		positiv	positiv	Germany	2007	healthy carrier	KF242699	KF244836	KF244002	KF243619	KF244385	KF245151	KF243236	KF242853
hedgehog_IM89	Huhn et al. 2014, PLoS One, 9: e93725	Skuballa et al. 2010, Vector Borne Zoonotic Dis. 10: 1055	reported previously	Erinaceus europaeus	NT	NT	1	27	15	6	NT	2	27	55	not done		positiv	positiv	Germany	2007	healthy carrier	not done	KF245001	KF244003	KF243620	KF244386	KF245152	KF243237	KF242854
hedgehog_IM98	Huhn et al. 2014, PLoS One, 9: e93725	Skuballa et al. 2010, Vector Borne Zoonotic Dis. 10: 1055	reported previously	Erinaceus europaeus	55	1	1	27	15	6	3	2	27	7	1		positiv	positiv	Germany	2007	healthy carrier	KF242700	KF244837	KF244004	KF243621	KF244387	KF245153	KF243238	KF242855
horse_10FR	Huhn et al. 2014, PLoS One, 9: e93725	Scharf et al. 2011, J. Clin. Microbiol., 49: 790	reported previously	Equus caballus	25	1	1	27	15	6	2	2	11	7	1		positiv	positiv	Germany	2007	granulocytic anaplasmosis	GU236859	KF244709	KF244005	KF243622	KF244388	KF245154	KF243239	KF242856
horse_11523712	this study	this study	this study	Equus caballus	55	1	1	27	15	6	3	2	27	7	1		positiv	positiv	Switzerland	2017	granulocytic anaplasmosis	MH987722	MH987489	MH987251	MH987132	MH987370	MH987608	MH987013	MH986894
horse_11527691	this study	this study	this study	Equus caballus	228	NT	1	49	1	81	4	88	7	2	4		positiv	positiv	Switzerland	2017	granulocytic anaplasmosis	MH997031	MH987490	MH987252	MH987133	MH987371	MH987609	MH987014	MH986895
horse_11FR	Huhn et al. 2014, PLoS One, 9: e93725	Scharf et al. 2011, J. Clin. Microbiol., 49: 790	reported previously	Equus caballus	25	1	1	27	15	6	2	2	11	7	1		positiv	positiv	Germany	2007	granulocytic anaplasmosis	GU236860	KF244710	KF24400	KF243623	KF244389	KF245155	KF243240	KF242857
horse_12FR	Huhn et al. 2014, PLoS One, 9: e93725	Scharf et al. 2011, J. Clin. Microbiol., 49: 790	reported previously	Equus caballus	54	1	1	27	15	6	3	2	11	7	1		positiv	positiv	Germany	2007	granulocytic anaplasmosis	GU236861	KF244782	KF244007	KF243624	KF244390	KF245156	KF243241	KF242858
horse_13FR	Huhn et al. 2014, PLoS One, 9: e93725	Scharf et al. 2011, J. Clin. Microbiol., 49: 790	reported previously	Equus caballus	54	1	1	27	15	6	3	2	11	7	1		positiv	positiv	Switzerland	2008	granulocytic anaplasmosis	GU236862	KF244783	KF244008	KF243625	KF244391	KF245157	KF243242	KF242859
horse_14FR	Huhn et al. 2014, PLoS One, 9: e93725	Huhn et al. 2014, PLoS One, 9: e93725	reported previously	Equus caballus	54	1	1	27	15	6	3	2	11	7	1		positiv	positiv	Germany	2010	granulocytic anaplasmosis	KF242676	KF244784	KF244015	KF243626	KF244392	KF245158	KF243243	KF242860
horse_15FR	Huhn et al. 2014, PLoS One, 9: e93725	Huhn et al. 2014, PLoS One, 9: e93725	reported previously	Equus caballus	57	1	1	27	15	6	2	2	11	1	1		positiv	positiv	Switzerland	2010	granulocytic anaplasmosis	KF242677	KF244863	KF244016	KF243627	KF244393	KF245159	KF243244	KF242861
horse_16FR	Huhn et al. 2014, PLoS One, 9: e93725	Huhn et al. 2014, PLoS One, 9: e93725	reported previously	Equus caballus	54	1	1	27	15	6	3	2	11	7	1		positiv	positiv	Germany	2010	granulocytic anaplasmosis	KF242678	KF244785	KF244017	KF243628	KF244394	KF245160	KF243245	KF242862
horse_17FR	Huhn et al. 2014, PLoS One, 9: e93725	Huhn et al. 2014, PLoS One, 9: e93725	reported previously	Equus caballus	54	1	1	27	15	6	3	2	11	7	1		positiv	positiv	Germany	2010	granulocytic anaplasmosis	KF242679	KF244786	KF244018	KF243629	KF244395	KF245161	KF243246	KF242863
horse_18FR	Huhn et al. 2014, PLoS One, 9: e93725	Huhn et al. 2014, PLoS One, 9: e93725	reported previously	Equus caballus	25	1	1	27	15	6	2	2	11	7	1		positiv	positiv	Germany	2010	granulocytic anaplasmosis	KF242680	KF244711	KF244019	KF243630	KF244396	KF245162	KF243247	KF242864
horse_19FR	Huhn et al. 2014, PLoS One, 9: e93725	Huhn et al. 2014, PLoS One, 9: e93725	reported previously	Equus caballus	54	1	1	27	15	6	3	2	11	7	1		not done	not done	Germany	2010	granulocytic anaplasmosis	KF242681	KF244787	KF244020	KF243631	KF244397	KF245163	KF243248	KF242865
horse_20FR	Huhn et al. 2014, PLoS One, 9: e93725	Huhn et al. 2014, PLoS One, 9: e93725	reported previously	Equus caballus	54	1	1	27	15	6	3	2	11	7	1		positiv	positiv	Denmark	2010	granulocytic anaplasmosis	KF242682	KF244788	KF244021	KF243632	KF244398	KF245164	KF243249	KF242866
horse_21FR	Huhn et al. 2014, PLoS One, 9: e93725	Huhn et al. 2014, PLoS One, 9: e93725	reported previously	Equus caballus	25	1	1	27	15	6	2	2	11	7	1		positiv	positiv	Denmark	2010	granulocytic anaplasmosis	KF242683	KF244712	KF244022	KF243633	KF244399	KF245165	KF243250	KF242867
horse_23FR	Huhn et al. 2014, PLoS One, 9: e93725	Huhn et al. 2014, PLoS One, 9: e93725	reported previously	Equus caballus	54	1	1	27	15	6	3	2	11	7	1		positiv	positiv	Germany	2010	granulocytic anaplasmosis	KF242684	KF244789	KF244023	KF243634	KF244400	KF245166	KF243251	KF242868
horse_24FR	Huhn et al. 2014, PLoS One, 9: e93725	Huhn et al. 2014, PLoS One, 9: e93725	reported previously	Equus caballus	54	1	1	27	15	6	3	2	11	7	1		positiv	positiv	Germany	2010	granulocytic anaplasmosis	KF242685	KF244790	KF244024	KF243635	KF244401	KF245167	KF243252	KF242869
horse_25FR	Huhn et al. 2014, PLoS One, 9: e93725	Huhn et al. 2014, PLoS One, 9: e93725	reported previously	Equus caballus	54	1	1	27	15	6	3	2	11	7	1		positiv	positiv	Germany	2010	granulocytic anaplasmosis	KF242686	KF244791	KF244025	KF243636	KF244402	KF245168	KF243253	KF242870
horse_26FR	Huhn et al. 2014, PLoS One, 9: e93725	Huhn et al. 2014, PLoS One, 9: e93725	reported previously	Equus caballus	25	1	1	27	15	6	2	2	11	7	1		positiv	positiv	Germany	2010	granulocytic anaplasmosis	KF242687	KF244713	KF244026	KF243637	KF244403	KF245169	KF243254	KF242871
horse_27FR	Huhn et al. 2014, PLoS One, 9: e93725	Huhn et al. 2014, PLoS One, 9: e93725	reported previously	Equus caballus	54	1	1	27	15	6	3	2	11	7	1		positiv	positiv	Germany	2010	granulocytic anaplasmosis	KF242688	KF244792	KF244027	KF243638	KF244404	KF245170	KF243255	KF242872
horse_28FR	Huhn et al. 2014, PLoS One, 9: e93725	Huhn et al. 2014, PLoS One, 9: e93725	reported previously	Equus caballus	54	1	1	27	15	6	3	2	11	7	1		positiv	positiv	Germany	2010	granulocytic anaplasmosis	KF242689	KF244793	KF244028	KF243639	KF244405	KF245171	KF243256	KF242873
horse_29FR	Huhn et al. 2014, PLoS One, 9: e93725	Huhn et al. 2014, PLoS One, 9: e93725	reported previously	Equus caballus	54	1	1	27	15	6	3	2	11	7	1		positiv	positiv	Germany	2010	granulocytic anaplasmosis	KF242690	KF244794	KF244029	KF243640	KF244406	KF245172	KF243257	KF242874
horse_2BFR	Huhn et al. 2014, PLoS One, 9: e93725	Scharf et al. 2011, J. Clin. Microbiol., 49: 790	reported previously	Equus caballus	25	1	1	27	15	6	2	2	11	7	1		not done	not done	Germany	2004	granulocytic anaplasmosis	GU236855	KF244707	KF244009	KF243641	KF244407	KF245173	KF243258	KF242875
horse_30FR	Huhn et al. 2014, PLoS One, 9: e93725	Huhn et al. 2014, PLoS One, 9: e93725	reported previously	Equus caballus	54	1	1	27	15	6	3	2	11	7	1		positiv	positiv	Germany	2010	granulocytic anaplasmosis	KF242691	KF244795	KF244030	KF243642	KF244408	KF245174	KF243259	KF242876
horse_31	Huhn et al. 2014, PLoS One, 9: e93725	von Loewenich et al. 2003, Eur. J. Clin. Microbiol. Infect. Dis., 22: 303	reported previously	Equus caballus	54	1	1	27	15	6	3	2	11	7	1		positiv	positiv	Germany	1999	granulocytic anaplasmosis	AF482759	KF244798	KF244011	KF243643	KF244409	KF245175	KF243260	KF242877
horse_31FR	Huhn et al. 2014, PLoS One, 9: e93725	Huhn et al. 2014, PLoS One, 9: e93725	reported previously	Equus caballus	54	1	1	27	15	6	3	2	11	7	1		positiv	positiv	The Netherlands	2010	granulocytic anaplasmosis	KF242692	KF244796	KF244032	KF243644	KF244410	KF245176	KF243261	KF242878
horse_32FR	Huhn et al. 2014, PLoS One, 9: e93725	Gussmann et al. 2014, Schweiz. Arch. Tierheilkd., 156: 345	reported previously	Equus caballus	54	1	1	27	15	6	3	2	11	7	1		positiv	positiv	Switzerland	2011	granulocytic anaplasmosis	JN247406	KF244797	KF244031	KF243645	KF244411	KF245177	KF243262	KF242879
horse_3FR	Huhn et al. 2014, PLoS One, 9: e93725	Scharf et al. 2011, J. Clin. Microbiol., 49: 790	reported previously	Equus caballus	25	1	1	27	15	6	2	2	11	7	1		positiv	positiv	Germany	2004	granulocytic anaplasmosis	GU236856	KF244708	KF244010	KF243646	KF244412	KF245178	KF243263	KF242880
horse_4FR	Huhn et al. 2014, PLoS One, 9: e93725	Scharf et al. 2011, J. Clin. Microbiol., 49: 790	reported previously	Equus caballus	54	1	1	27	15	6	3	2	11	7	1		positiv	positiv	Germany	2005	granulocytic anaplasmosis	GU236857	KF244780	KF244012	KF243647	KF244413	KF245179	KF243264	KF242881
horse_5FR	Huhn et al. 2014, PLoS One, 9: e93725	Scharf et al. 2011, J. Clin. Microbiol., 49: 790	reported previously	Equus caballus	54	1	1	27	15	6	3	2	11	7	1		positiv	positiv	Germany	2005	granulocytic anaplasmosis	GU236858	KF244781	KF244013	KF243648	KF244414	KF245180	KF243265	KF242882
horse_689227	this study	this study	this study	Equus caballus	54	1	1	27	15	6	3	2	11	7	1		positiv	positiv	Germany	2013	granulocytic anaplasmosis	MH987723	MH987491	MH987253	MH987134	MH987372	MH987610	MH987015	MH986896
horse_MRK	Barbet el al. 2013, Pathogens, 2: 554	Barbet el al. 2013, Pathogens, 2: 554	GenBank	Equus caballus	215	NT	1	103	77	28	4	94	28	60	1		positiv	positiv	USA	1969	granulocytic anaplasmosis	JFBH01000002	JFBH01000001	JFBH01000001	JFBH0100002	JFBH01000002	JFBH01000002	JFBH01000002	JFBH01000009
horse_S1025_09	this study	Silaghi et al. 2011, Parasit. Vectors, 4: 161	this study	Equus caballus	227	1	1	27	95	6	3	2	11	7	1		positiv	positiv	Germany	2009	granulocytic anaplasmosis	MH987724	MH987492	MH987254	MH987135	MH987373	MH987611	MH987016	MH986897
horse_S1071_08	this study	Silaghi et al. 2011, Parasit. Vectors, 4: 161	this study	Equus caballus	54	1	1	27	15	6	3	2	11	7	1		positiv	positiv	Germany	2008	granulocytic anaplasmosis	MH987725	MH987493	MH987255	MH987136	MH987374	MH987612	MH987017	MH986898
horse_S1074_09	this study	Silaghi et al. 2011, Parasit. Vectors, 4: 161	this study	Equus caballus	54	1	1	27	15	6	3	2	11	7	1		positiv	positiv	Germany	2009	granulocytic anaplasmosis	MH987726	MH987494	MH987256	MH987137	MH987375	MH987613	MH987018	MH986899
horse_S1085_09	this study	Silaghi et al. 2011, Parasit. Vectors, 4: 161	this study	Equus caballus	54	1	1	27	15	6	3	2	11	7	1		positiv	positiv	Germany	2009	granulocytic anaplasmosis	MH987727	MH987495	MH987257	MH987138	MH987376	MH987614	MH987019	MH986900
horse_S1201_05	this study	Silaghi et al. 2011, Parasit. Vectors, 4: 161	this study	Equus caballus	225	NT	1	111	33	3	56	2	83	1	1		positiv	positiv	Germany	2005	granulocytic anaplasmosis	MH987700	MH987496	MH987258	MH987139	MH987377	MH987615	MH987020	MH986901
horse_S1220_08	this study	Silaghi et al. 2011, Parasit. Vectors, 4: 161	this study	Equus caballus	54	1	1	27	15	6	3	2	11	7	1		positiv	positiv	Germany	2008	granulocytic anaplasmosis	MH987728	MH987497	MH987259	MH987140	MH987378	MH987616	MH987021	MH986902
horse_S1379_06	this study	Silaghi et al. 2011, Parasit. Vectors, 4: 161	this study	Equus caballus	54	1	1	27	15	6	3	2	11	7	1		positiv	positiv	Germany	2006	granulocytic anaplasmosis	MH987729	MH987498	MH987260	MH987141	MH987379	MH987617	MH987022	MH986903
horse_S1523_07	this study	Silaghi et al. 2011, Parasit. Vectors, 4: 161	this study	Equus caballus	226	NT	1	110	92	29	3	2	66	1	7		positiv	positiv	Germany	2007	granulocytic anaplasmosis	MH973605	MH987499	MH987261	MH987142	MH987380	MH987618	MH987023	MH986904
horse_S1729_08	this study	Silaghi et al. 2011, Parasit. Vectors, 4: 161	this study	Equus caballus	55	1	1	27	15	6	3	2	27	7	1		positiv	positiv	Germany	2008	granulocytic anaplasmosis	MH987730	MH987500	MH987262	MH987143	MH987381	MH987619	MH987024	MH986905
horse_S1741_07	this study	Silaghi et al. 2011, Parasit. Vectors, 4: 161	this study	Equus caballus	25	1	1	27	15	6	2	2	11	7	1		positiv	positiv	Germany	2007	granulocytic anaplasmosis	MH987731	MH987501	MH987263	MH987144	MH987382	MH987620	MH987025	MH986906
horse_S1829_04	this study	Silaghi et al. 2011, Parasit. Vectors, 4: 161	this study	Equus caballus	25	1	1	27	15	6	2	2	11	7	1		positiv	positiv	Germany	2004	granulocytic anaplasmosis	MH987732	MH987502	MH987264	MH987145	MH987383	MH987621	MH987026	MH986907
horse_S2614_07	this study	Silaghi et al. 2011, Parasit. Vectors, 4: 161	this study	Equus caballus	25	1	1	27	15	6	2	2	11	7	1		positiv	positiv	Germany	2007	granulocytic anaplasmosis	MH987733	MH987503	MH987265	MH987146	MH987384	MH987622	MH987027	MH986908
horse_S2630_07	this study	Silaghi et al. 2011, Parasit. Vectors, 4: 161	this study	Equus caballus	54	1	1	27	15	6	3	2	11	7	1		positiv	positiv	Germany	2007	granulocytic anaplasmosis	MH987734	MH987504	MH987266	MH987147	MH987385	MH987623	MH987028	MH986909
horse_S304106	Huhn et al. 2014, PLoS One, 9: e93725	Scharf et al. 2011, J. Clin. Microbiol., 49: 790	reported previously	Equus caballus	54	1	1	27	15	6	3	2	11	7	1		positiv	positiv	Germany	2006	granulocytic anaplasmosis	GU236863	KF244799	KF244014	KF243649	KF244415	KF245181	KF243266	KF242883
horse_S654_04	this study	Silaghi et al. 2011, Parasit. Vectors, 4: 161	this study	Equus caballus	25	1	1	27	15	6	2	2	11	7	1		positiv	positiv	Germany	2004	granulocytic anaplasmosis	MH987735	MH987505	MH987267	MH987148	MH987386	MH987624	MH987029	MH986910
horse_1187640	this study	this study	this study	Equus caballus	54	1	1	27	15	6	3	2	11	7	1		positiv	positiv	Switzerland	2019	granulocytic anaplasmosis	MN342084	MN341888	MN341916	MN341944	MN341972	MN342000	MN342028	MN342056
human_10015	Huhn et al. 2014, PLoS One, 9: e93725	Huhn et al. 2014, PLoS One, 9: e93725	reported previously	Homo sapiens	25	1	1	27	15	6	2	2	11	7	1		positiv	positiv	Slovenia	2007	granulocytic anaplasmosis	JQ347547	KF244697	KF244033	KF243650	KF244416	KF245182	KF243267	KF242884
human_10377	Huhn et al. 2014, PLoS One, 9: e93725	Huhn et al. 2014, PLoS One, 9: e93725	reported previously	Homo sapiens	25	1	1	27	15	6	2	2	11	7	1		positiv	positiv	Slovenia	2007	granulocytic anaplasmosis	JQ347585	KF244698	KF244034	KF243651	KF244417	KF245183	KF243268	KF242885
human_1148	Huhn et al. 2014, PLoS One, 9: e93725	Huhn et al. 2014, PLoS One, 9: e93725	reported previously	Homo sapiens	25	1	1	27	15	6	2	2	11	7	1		positiv	positiv	Slovenia	2000	granulocytic anaplasmosis	JQ347533	KF244677	KF244035	KF243652	KF244418	KF245184	KF243269	KF242886
human_11946	Huhn et al. 2014, PLoS One, 9: e93725	Huhn et al. 2014, PLoS One, 9: e93725	reported previously	Homo sapiens	162	1	1	27	15	6	2	2	66	7	1		positiv	positiv	Slovenia	2008	granulocytic anaplasmosis	JQ347548	KF245006	KF244036	KF243653	KF244419	KF245185	KF243270	KF242887
human_1566	Huhn et al. 2014, PLoS One, 9: e93725	Scharf et al. 2011, J. Clin. Microbiol., 49: 790	reported previously	Homo sapiens	25	1	1	27	15	6	2	2	11	7	1		positiv	positiv	Slovenia	2000	granulocytic anaplasmosis	GU236800	KF244678	KF244063	KF243654	KF244420	KF245186	KF24327	KF242888
human_1567	Huhn et al. 2014, PLoS One, 9: e93725	Scharf et al. 2011, J. Clin. Microbiol., 49: 790	reported previously	Homo sapiens	25	1	1	27	15	6	2	2	11	7	1		positiv	positiv	Slovenia	2000	granulocytic anaplasmosis	GU236801	KF244679	KF244064	KF243655	KF244421	KF245187	KF243272	KF242889
human_1680	Huhn et al. 2014, PLoS One, 9: e93725	Huhn et al. 2014, PLoS One, 9: e93725	reported previously	Homo sapiens	25	1	1	27	15	6	2	2	11	7	1		positiv	positiv	Slovenia	2001	granulocytic anaplasmosis	JQ347534	KF244680	KF244037	KF243656	KF244422	KF245188	KF243273	KF242890
human_2118	Huhn et al. 2014, PLoS One, 9: e93725	Scharf et al. 2011, J. Clin. Microbiol., 49: 790	reported previously	Homo sapiens	55	1	1	27	15	6	3	2	27	7	1		positiv	positiv	Slovenia	2001	granulocytic anaplasmosis	GU236802	KF244852	KF244065	KF243657	KF244423	KF245189	KF243274	KF242891
human_3027	Huhn et al. 2014, PLoS One, 9: e93725	Scharf et al. 2011, J. Clin. Microbiol., 49: 790	reported previously	Homo sapiens	25	1	1	27	15	6	2	2	11	7	1		positiv	positiv	Slovenia	2002	granulocytic anaplasmosis	GU236803	KF244681	KF244066	KF243658	KF244424	KF245190	KF243275	KF242892
human_3537	Huhn et al. 2014, PLoS One, 9: e93725	Scharf et al. 2011, J. Clin. Microbiol., 49: 790	reported previously	Homo sapiens	25	1	1	27	15	6	2	2	11	7	1		positiv	positiv	Slovenia	2002	granulocytic anaplasmosis	GU236804	KF244683	KF244067	KF243659	KF244683	KF245191	KF243276	KF242893
human_451	this study	this study	this study	Homo sapiens	54	1	1	27	15	6	3	2	11	7	1		positiv	positiv	Poland	2012	granulocytic anaplasmosis	MH987736	MH987506	MH987268	MH987149	MH987387	MH987625	MH987030	MH986911
human_4598	Huhn et al. 2014, PLoS One, 9: e93725	Huhn et al. 2014, PLoS One, 9: e93725	reported previously	Homo sapiens	25	1	1	27	15	6	2	2	11	7	1		positiv	positiv	Slovenia	2003	granulocytic anaplasmosis	JQ347536	KF244684	KF244038	KF243660	KF244426	KF245192	KF243277	KF242894
human_472	this study	this study	this study	Homo sapiens	54	1	1	27	15	6	3	2	11	7	1		positiv	positiv	Poland	2012	granulocytic anaplasmosis	MK548192	MK548121	MK548131	MK548141	MK548151	MK548161	MK548171	MK548181
human_4950	Huhn et al. 2014, PLoS One, 9: e93725	Huhn et al. 2014, PLoS One, 9: e93725	reported previously	Homo sapiens	25	1	1	27	15	6	2	2	11	7	1		positiv	positiv	Slovenia	2003	granulocytic anaplasmosis	JQ347537	KF244685	KF244039	KF243661	KF244427	KF245193	KF243278	KF242895
human_6219	Huhn et al. 2014, PLoS One, 9: e93725	Scharf et al. 2011, J. Clin. Microbiol., 49: 790	reported previously	Homo sapiens	25	1	1	27	15	6	2	2	11	7	1		positiv	positiv	Slovenia	2004	granulocytic anaplasmosis	GU236805	KF244688	KF244068	KF243662	KF244428	KF245194	KF243279	KF242896
human_6460	Huhn et al. 2014, PLoS One, 9: e93725	Huhn et al. 2014, PLoS One, 9: e93725	reported previously	Homo sapiens	25	1	1	27	15	6	2	2	11	7	1		positiv	positiv	Slovenia	2004	granulocytic anaplasmosis	JQ347584	KF244689	KF244040	KF243663	KF244429	KF245195	KF243280	KF242897
human_6468	Huhn et al. 2014, PLoS One, 9: e93725	Huhn et al. 2014, PLoS One, 9: e93725	reported previously	Homo sapiens	25	1	1	27	15	6	2	2	11	7	1		positiv	positiv	Slovenia	2004	granulocytic anaplasmosis	JQ347540	KF244690	KF244041	KF243664	KF244430	KF245196	KF243281	KF242898
human_6725	Huhn et al. 2014, PLoS One, 9: e93725	Huhn et al. 2014, PLoS One, 9: e93725	reported previously	Homo sapiens	25	1	1	27	15	6	2	2	11	7	1		positiv	positiv	Slovenia	2004	granulocytic anaplasmosis	JQ347541	KF244691	KF244042	KF243665	KF244431	KF245197	KF243282	KF242899
human_7557	Huhn et al. 2014, PLoS One, 9: e93725	Huhn et al. 2014, PLoS One, 9: e93725	reported previously	Homo sapiens	25	1	1	27	15	6	2	2	11	7	1		positiv	positiv	Slovenia	2005	granulocytic anaplasmosis	JQ347542	KF244692	KF244043	KF243666	KF244432	KF245198	KF243283	KF242900
human_8544	Huhn et al. 2014, PLoS One, 9: e93725	Huhn et al. 2014, PLoS One, 9: e93725	reported previously	Homo sapiens	25	1	1	27	15	6	2	2	11	7	1		positiv	positiv	Slovenia	2006	granulocytic anaplasmosis	JQ347543	KF244693	KF244044	KF243667	KF244433	KF245199	KF243284	KF242901
human_8569	Huhn et al. 2014, PLoS One, 9: e93725	Huhn et al. 2014, PLoS One, 9: e93725	reported previously	Homo sapiens	25	1	1	27	15	6	2	2	11	7	1		positiv	positiv	Slovenia	2006	granulocytic anaplasmosis	JQ347544	KF244694	KF244045	KF243668	KF244434	KF245200	KF243285	KF242902
human_9519	Huhn et al. 2014, PLoS One, 9: e93725	Huhn et al. 2014, PLoS One, 9: e93725	reported previously	Homo sapiens	25	1	1	27	15	6	2	2	11	7	1		positiv	positiv	Slovenia	2007	granulocytic anaplasmosis	JQ347545	KF244695	KF244046	KF243669	KF244435	KF245201	KF243286	KF242903
human_96HE27	Huhn et al. 2014, PLoS One, 9: e93725	Majazki et al. 2013, BMC Vet. Res., 9: 235	reported previously	Homo sapiens	64	5	1	42	32	28	18	40	28	26	1		negativ	positiv	USA	1996	granulocytic anaplasmosis	KC740478	KF244878	KF244072	KF243670	KF244436	KF245202	KF243287	KF242904
human_96HE54	Huhn et al. 2014, PLoS One, 9: e93725	Scharf et al. 2011, J. Clin. Microbiol., 49: 790	reported previously	Homo sapiens	64	5	1	42	32	28	18	40	28	26	1		negativ	positiv	USA	1996	granulocytic anaplasmosis	GU236807	KF244879	KF244059	KF243671	KF244437	KF245203	KF243288	KF242905
human_96HE58	Huhn et al. 2014, PLoS One, 9: e93725	Scharf et al. 2011, J. Clin. Microbiol., 49: 790	reported previously	Homo sapiens	64	5	1	42	32	28	18	40	28	26	1		negativ	positiv	USA	1996	granulocytic anaplasmosis	GU236808	KF244880	KF244060	KF243672	KF244438	KF245204	KF243289	KF242906
human_97HE97	Huhn et al. 2014, PLoS One, 9: e93725	Scharf et al. 2011, J. Clin. Microbiol., 49: 790	reported previously	Homo sapiens	64	5	1	42	32	28	18	40	28	26	1		negativ	positiv	USA	1997	granulocytic anaplasmosis	GU236809	KF244881	KF244061	KF243673	KF244439	KF245205	KF243290	KF242907
human_9896	Huhn et al. 2014, PLoS One, 9: e93725	Huhn et al. 2014, PLoS One, 9: e93725	reported previously	Homo sapiens	25	1	1	27	15	6	2	2	11	7	1		positiv	positiv	Slovenia	2007	granulocytic anaplasmosis	JQ347546	KF244696	KF244047	KF243674	KF244440	KF245206	KF243291	KF242908
human_98HE4	Huhn et al. 2014, PLoS One, 9: e93725	Majazki et al. 2013, BMC Vet. Res., 9: 235	reported previously	Homo sapiens	64	5	1	42	32	28	18	40	28	26	1		negativ	positiv	USA	1998	granulocytic anaplasmosis	KC740479	KF244882	KF244073	KF243675	KF244441	KF245207	KF243292	KF242909
human_99HE4	Huhn et al. 2014, PLoS One, 9: e93725	Scharf et al. 2011, J. Clin. Microbiol., 49: 790	reported previously	Homo sapiens	64	5	1	42	32	28	18	40	28	26	1		negativ	positiv	USA	1999	granulocytic anaplasmosis	GU236810	KF244883	KF244062	KF243676	KF244442	KF245208	KF243293	KF242910
human_ApNYW	GenBank	GenBank	GenBank	Homo sapiens	161	5	1	42	32	28	18	82	28	26	1		negativ	positiv	USA	1999	granulocytic anaplasmosis	LAOG01000008	LAOG01000011	LAOG01000003	LAOG01000003	LAOG01000010	LAOG01000008	LAOG01000008	LAOG01000011
human_ApWI1	GenBank	GenBank	GenBank	Homo sapiens	64	5	1	42	32	28	18	40	28	26	1		negativ	positiv	USA	1997	granulocytic anaplasmosis	LAOF01000001	LAOF01000001	LAOF01000001	LAOF01000001	LAOF01000001	LAOF01000001	LAOF01000001	LAOF01000001
human_BDS	Caturegli et al. 2000, Infect. Immun., 68: 5277	Caturegli et al. 2000, Infect. Immun., 68: 5277	GenBank	Homo sapiens	not done	not done	not done	not done	not done	not done	not done	not done	not done	not done	1		not done	not done	USA	2000	granulocytic anaplasmosis	AF047897	not done	not done	not done	not done	not done	not done	not done
human_D1153	Huhn et al. 2014, PLoS One, 9: e93725	Huhn et al. 2014, PLoS One, 9: e93725	reported previously	Homo sapiens	25	1	1	27	15	6	2	2	11	7	1		positiv	positiv	Slovenia	2009	granulocytic anaplasmosis	JQ347551	KF244701	KF244048	KF243677	KF244443	KF245209	KF243294	KF242911
human_D1305	Huhn et al. 2014, PLoS One, 9: e93725	Huhn et al. 2014, PLoS One, 9: e93725	reported previously	Homo sapiens	25	1	1	27	15	6	2	2	11	7	1		positiv	positiv	Slovenia	2009	granulocytic anaplasmosis	JQ347539	KF244687	KF244049	KF243678	KF244444	KF245210	KF243295	KF242912
human_D1552	Huhn et al. 2014, PLoS One, 9: e93725	Huhn et al. 2014, PLoS One, 9: e93725	reported previously	Homo sapiens	25	1	1	27	15	6	2	2	11	7	1		positiv	positiv	Slovenia	2009	granulocytic anaplasmosis	JQ347552	KF244702	KF244050	KF243296	KF244445	KF245211	KF243296	KF242913
human_D2218	Huhn et al. 2014, PLoS One, 9: e93725	Huhn et al. 2014, PLoS One, 9: e93725	reported previously	Homo sapiens	25	1	1	27	15	6	2	2	11	7	1		positiv	positiv	Slovenia	2010	granulocytic anaplasmosis	JQ347553	KF244703	KF244051	KF243680	KF244446	KF245212	KF243297	KF242914
human_D227	Huhn et al. 2014, PLoS One, 9: e93725	Huhn et al. 2014, PLoS One, 9: e93725	reported previously	Homo sapiens	25	1	1	27	15	6	2	2	11	7	1		positiv	positiv	Slovenia	2008	granulocytic anaplasmosis	JQ347550	KF244700	KF244052	KF243681	KF244447	KF245213	KF243298	KF242915
human_D2384	Huhn et al. 2014, PLoS One, 9: e93725	Huhn et al. 2014, PLoS One, 9: e93725	reported previously	Homo sapiens	25	1	1	27	15	6	2	2	11	7	1		positiv	positiv	Slovenia	2010	granulocytic anaplasmosis	JQ347554	KF244704	KF244053	KF243299	KF244448	KF245214	KF243299	KF242916
human_D2475	Huhn et al. 2014, PLoS One, 9: e93725	Huhn et al. 2014, PLoS One, 9: e93725	reported previously	Homo sapiens	25	1	1	27	15	6	2	2	11	7	1		positiv	positiv	Slovenia	2010	granulocytic anaplasmosis	JQ347538	KF244686	KF244054	KF243683	KF244449	KF245215	KF243300	KF242917
human_D2482	Huhn et al. 2014, PLoS One, 9: e93725	Huhn et al. 2014, PLoS One, 9: e93725	reported previously	Homo sapiens	25	1	1	27	15	6	2	2	11	7	1		positiv	positiv	Slovenia	2010	granulocytic anaplasmosis	JQ347555	KF244705	KF244055	KF243684	KF244450	KF245216	KF243301	KF242918
human_D2591	Huhn et al. 2014, PLoS One, 9: e93725	Huhn et al. 2014, PLoS One, 9: e93725	reported previously	Homo sapiens	25	1	1	27	15	6	2	2	11	7	1		positiv	positiv	Slovenia	2010	granulocytic anaplasmosis	JQ347556	KF244706	KF244056	KF243685	KF244451	KF245217	KF243302	KF242919
human_D3259	Huhn et al. 2014, PLoS One, 9: e93725	Huhn et al. 2014, PLoS One, 9: e93725	reported previously	Homo sapiens	25	1	1	27	15	6	2	2	11	7	1		positiv	positiv	Slovenia	2002	granulocytic anaplasmosis	JQ347535	KF244682	KF244057	KF243686	KF244452	KF245218	KF243303	KF242920
human_D77	Huhn et al. 2014, PLoS One, 9: e93725	Huhn et al. 2014, PLoS One, 9: e93725	reported previously	Homo sapiens	25	1	1	27	15	6	2	2	11	7	1		positiv	positiv	Slovenia	2008	granulocytic anaplasmosis	JQ347549	KF244699	KF244058	KF243687	KF244453	KF245219	KF243304	KF242921
human_HGE1	Huhn et al. 2014, PLoS One, 9: e93725	Goodmann et al. 1996, N. Engl. J. Med., 334: 209	reported previously	Homo sapiens	64	5	1	42	32	28	18	40	28	26	1		negativ	positiv	USA	1995	granulocytic anaplasmosis	LASP01000002	APHH01000001	APHH01000001	APHH01000001	APHH01000002	LASP01000002	LASP01000002	LASP01000002
human_HGE2	GenBank	GenBank	GenBank	Homo sapiens	64	5	1	42	32	28	18	40	28	26	1		negativ	positiv	USA	1995	granulocytic anaplasmosis	LAOE01000001	LAOE01000001	LAOE01000001	LAOE01000001	LAOE01000001	LAOE01000001	LAOE01000001	LAOE01000001
human_HZ	Huhn et al. 2014, PLoS One, 9: e93725	Dunning Hotopp et al. 2006, PLoS Genet., 2: e21	reported previously	Homo sapiens	161	5	1	42	32	28	18	82	28	26	1		negativ	positiv	USA	1997	granulocytic anaplasmosis	CP006616	CP006616	CP006616	CP006616	CP006616	CP006616	CP006616	CP006616
human_NCH-1	GenBank	GenBank	GenBank	Homo sapiens	161	5	1	42	32	28	18	82	28	26	1		negativ	positiv	USA	1997	granulocytic anaplasmosis	LANT01000001	LANT01000001	LANT01000001	LANT01000002	LANT01000006	LANT01000008	LANT01000009	LANT01000001
human_NY1	Massung et al. 2000, J. Clin. Microbiol., 38: 2917	Massung et al. 2000, J. Clin. Microbiol., 38: 2917	GenBank	Homo sapiens	not done	not done	not done	not done	not done	not done	not done	not done	not done	not done	1		not done	not done	USA	2000	granulocytic anaplasmosis	AF100883	not done	not done	not done	not done	not done	not done	not done
human_NY2	Massung et al. 2000, J. Clin. Microbiol., 38: 2917	Massung et al. 2000, J. Clin. Microbiol., 38: 2917	GenBank	Homo sapiens	not done	not done	not done	not done	not done	not done	not done	not done	not done	not done	1		not done	not done	USA	2000	granulocytic anaplasmosis	AF100884	not done	not done	not done	not done	not done	not done	not done
human_NY3	Massung et al. 2000, J. Clin. Microbiol., 38: 2917	Massung et al. 2000, J. Clin. Microbiol., 38: 2917	GenBank	Homo sapiens	not done	not done	not done	not done	not done	not done	not done	not done	not done	not done	1		not done	not done	USA	2000	granulocytic anaplasmosis	AF100885	not done	not done	not done	not done	not done	not done	not done
human_O3HE	Huhn et al. 2014, PLoS One, 9: e93725	Scharf et al. 2011, J. Clin. Microbiol., 49: 790	reported previously	Homo sapiens	64	5	1	42	32	28	18	40	28	26	1		negativ	positiv	USA	2003	granulocytic anaplasmosis	GU236806	KF244877	KF244074	KF243690	KF244456	KF245222	KF243307	KF24292
human_Slovenia	this study	this study	this study	Homo sapiens	25	1	1	27	15	6	2	2	11	7	1		positiv	positiv	Slovenia	2000	granulocytic anaplasmosis	MH987737	MH987507	MH987269	MH987150	MH987388	MH987626	MH987031	MH986912
human_Sweden	Massung et al. 2000, J. Clin. Microbiol., 38: 2917	Massung et al. 2000, J. Clin. Microbiol., 38: 2917	GenBank	Homo sapiens	not done	not done	not done	not done	not done	not done	not done	not done	not done	not done	1		not done	not done	Sweden	2000	granulocytic anaplasmosis	AF100888	not done	not done	not done	not done	not done	not done	not done
human_Webster	Huhn et al. 2014, PLoS One, 9: e93725	Scharf et al. 2011, J. Clin. Microbiol., 49: 790	reported previously	Homo sapiens	64	5	1	42	32	28	18	40	28	26	1		negativ	positiv	USA	1997	granulocytic anaplasmosis	GU236811	KF244885	KF244069	KF243691	KF244457	KF245223	KF243308	KF242925
human_WI2	Massung et al. 2000, J. Clin. Microbiol., 38: 2917	Massung et al. 2000, J. Clin. Microbiol., 38: 2917	GenBank	Homo sapiens	not done	not done	not done	not done	not done	not done	not done	not done	not done	not done	1		not done	not done	USA	2000	granulocytic anaplasmosis	AF100891	not done	not done	not done	not done	not done	not done	not done
human_WI3	Massung et al. 2000, J. Clin. Microbiol., 38: 2917	Massung et al. 2000, J. Clin. Microbiol., 38: 2917	GenBank	Homo sapiens	not done	not done	not done	not done	not done	not done	not done	not done	not done	not done	1		not done	not done	USA	2000	granulocytic anaplasmosis	AF100892	not done	not done	not done	not done	not done	not done	not done
human_WI4	Massung et al. 2000, J. Clin. Microbiol., 38: 2917	Massung et al. 2000, J. Clin. Microbiol., 38: 2917	GenBank	Homo sapiens	not done	not done	not done	not done	not done	not done	not done	not done	not done	not done	1		not done	not done	USA	2000	granulocytic anaplasmosis	AF100893	not done	not done	not done	not done	not done	not done	not done
ibex_5	this study	Silaghi et al. 2011, Vector Borne Zoonotic Dis., 11: 355	this study	Capra ibex	231	NT	1	27	86	77	21	101	81	1	4		positiv	positiv	Austria	2008	healthy carrier	MH997032	MH987508	MH987270	MH987151	MH987389	MH987627	MH987032	MH986913
ibex_6	this study	Silaghi et al. 2011, Vector Borne Zoonotic Dis., 11: 355	this study	Capra ibex	231	NT	1	27	86	77	21	101	81	1	4		positiv	positiv	Austria	2008	healthy carrier	MH997033	MH987509	MH987271	MH987152	MH987390	MH987628	MH987033	MH986914
moufflon_10	this study	this study	this study	Ovis gmelini musimon	NT	NT	1	NT	NT	NT	NT	116	1	NT	4		positiv	positiv	Austria	2011	healthy carrier	MK548193	MK548123	MK548133	MK548143	MK548153	MK548163	MK548173	MK548183
moufflon_3	this study	this study	this study	Ovis gmelini musimon	NT	NT	1	NT	NT	NT	4	NT	NT	1	4		positiv	positiv	Austria	2009	healthy carrier	MH997034	MH987510	MH987272	MH987153	MH987391	MH987629	MH987034	MH986915
moufflon_4	this study	this study	this study	Ovis gmelini musimon	NT	NT	1	NT	5	6	3	100	7	1	4		positiv	positiv	Austria	2009	healthy carrier	MH997035	MH987511	MH987273	MH987154	MH987392	MH987630	MH987035	MH986916
moufflon_5	this study	this study	this study	Ovis gmelini musimon	NT	NT	1	1	85	75	4	NT	87	2	not done		positiv	positiv	Austria	2011	healthy carrier	not done	MK548122	MK548132	MK548142	MK548152	MK548162	MK548172	MK548182
moufflon_7	this study	this study	this study	Ovis gmelini musimon	NT	NT	1	NT	NT	10	NT	NT	NT	NT	4		positiv	positiv	Austria	2012	healthy carrier	MH997036	MH987512	MH987274	MH987155	MH987393	MH987631	MH987036	MH986917
red_deer_1	Huhn et al. 2014, PLoS One, 9: e93725	Scharf et al. 2011, J. Clin. Microbiol., 49: 790	reported previously	Cervus elaphus	92	NT	1	7	33	3	25	48	44	37	4		positiv	positiv	Poland	2005	healthy carrier	GU236724	KF244919	KF244075	KF243692	KF244458	KF245224	KF243309	KF242926
red_deer_2	Huhn et al. 2014, PLoS One, 9: e93725	Scharf et al. 2011, J. Clin. Microbiol., 49: 790	reported previously	Cervus elaphus	not done	not done	not done	not done	not done	not done	not done	not done	not done	not done	1		not done	not done	Poland	2005	healthy carrier	GU236725	not done	not done	not done	not done	not done	not done	not done
red_deer_4	Huhn et al. 2014, PLoS One, 9: e93725	Scharf et al. 2011, J. Clin. Microbiol., 49: 790	reported previously	Cervus elaphus	NT	NT	1	1	33	32	5	49	5	NT	4		not done	not done	Poland	2005	healthy carrier	GU236726	KF244920	KF244076	KF243693	KF244459	KF245225	KF243310	KF242927
red_deer_473	Huhn et al. 2014, PLoS One, 9: e93725	Petrovec et al. 2002, Wien. Klin. Wochenschr., 114: 641	reported previously	Cervus elaphus	NT	NT	1	NT	33	NT	NT	NT	NT	NT	1		positiv	positiv	Slovenia	1996	healthy carrier	GU236718	KF244914	KF244077	KF243694	KF244460	KF245226	KF243311	KF242928
red_deer_474	Huhn et al. 2014, PLoS One, 9: e93725	Petrovec et al. 2002, Wien. Klin. Wochenschr., 114: 641	reported previously	Cervus elaphus	NT	NT	1	49	33	6	NT	NT	27	1	1		positiv	positiv	Slovenia	1996	healthy carrier	GU236719	KF244915	KF244078	KF243695	KF244461	KF245227	KF243312	KF242929
red_deer_486	Huhn et al. 2014, PLoS One, 9: e93725	Petrovec et al. 2002, Wien. Klin. Wochenschr., 114: 641	reported previously	Cervus elaphus	NT	NT	1	27	33	NT	NT	NT	68	NT	4		positiv	positiv	Slovenia	1996	healthy carrier	JQ347572	KF245010	KF244079	KF243696	KF244462	KF245228	KF243313	KF242930
red_deer_5	Huhn et al. 2014, PLoS One, 9: e93725	Scharf et al. 2011, J. Clin. Microbiol., 49: 790	reported previously	Cervus elaphus	NT	NT	1	NT	33	NT	NT	NT	NT	NT	1		positiv	positiv	Germany	2005	healthy carrier	GU236727	KF244921	KF244080	KF243697	KF244463	KF245229	KF243314	KF242931
red_deer_7	Huhn et al. 2014, PLoS One, 9: e93725	Scharf et al. 2011, J. Clin. Microbiol., 49: 790	reported previously	Cervus elaphus	NT	NT	1	50	NT	42	NT	NT	27	NT	4		positiv	positiv	Germany	2005	healthy carrier	GU236728	KF244922	KF244081	KF243698	KF244464	KF245230	KF243315	KF242932
red_deer_707	Huhn et al. 2014, PLoS One, 9: e93725	Petrovec et al. 2002, Wien. Klin. Wochenschr., 114: 641	reported previously	Cervus elaphus	NT	NT	1	NT	NT	NT	NT	54	NT	NT	NT	3, 4	positiv	positiv	Slovenia	1997	healthy carrier	GU236720, GU236721	KF244916	KF244082	KF243699	KF244465	KF245231	KF243316	KF242933
red_deer_7074	Huhn et al. 2014, PLoS One, 9: e93725	Stuen et al. 2010, J. Wildl. Dis., 46: 803	reported previously	Cervus elaphus	NT	NT	1	1	NT	1	1	5	53	1	4		positiv	positiv	Norway	2007	healthy carrier	GQ428332	KF244923	KF244083	KF243700	KF244466	KF245232	KF243317	KF242934
red_deer_8	Huhn et al. 2014, PLoS One, 9: e93725	Huhn et al. 2014, PLoS One, 9: e93725	reported previously	Cervus elaphus	NT	NT	1	27	33	NT	NT	NT	NT	1	4		positiv	positiv	Germany	2011	healthy carrier	KF242661	KF245015	KF244084	KF243701	KF244467	KF245233	KF243318	KF242935
red_deer_812	Huhn et al. 2014, PLoS One, 9: e93725	Petrovec et al. 2002, Wien. Klin. Wochenschr., 114: 641	reported previously	Cervus elaphus	NT	NT	1	1	NT	38	4	55	48	1	1		positiv	positiv	Slovenia	1996	healthy carrier	GU236722	KF244917	KF244085	KF243702	KF244468	KF245234	KF243319	KF242936
red_deer_816	Huhn et al. 2014, PLoS One, 9: e93725	Petrovec et al. 2002, Wien. Klin. Wochenschr., 114: 641	reported previously	Cervus elaphus	NT	NT	2	89	62	NT	5	88	30	NT	4		not done	not done	Slovenia	1996	healthy carrier	JQ347570	KF245009	KF244086	KF243703	KF244469	KF245235	KF243320	KF242937
red_deer_832	Huhn et al. 2014, PLoS One, 9: e93725	Petrovec et al. 2002, Wien. Klin. Wochenschr., 114: 641	reported previously	Cervus elaphus	NT	NT	1	52	NT	NT	21	NT	49	33	4		positiv	positiv	Slovenia	1998	healthy carrier	GU236723	KF244918	KF244087	KF243704	KF244470	KF245236	KF243321	KF242938
red_deer_833	Huhn et al. 2014, PLoS One, 9: e93725	Petrovec et al. 2002, Wien. Klin. Wochenschr., 114: 641	reported previously	Cervus elaphus	184	NT	4	31	75	63	50	90	15	53	3		positiv	positiv	Slovenia	1996	healthy carrier	JQ347571	KF245026	KF244088	KF243705	KF244471	KF245237	KF243322	KF242939
red_deer_921	Huhn et al. 2014, PLoS One, 9: e93725	Petrovec et al. 2002, Wien. Klin. Wochenschr., 114: 641	reported previously	Cervus elaphus	NT	NT	1	NT	NT	NT	21	NT	49	NT	4		positiv	positiv	Slovenia	1997	healthy carrier	GU236911	KF244935	KF244159	KF243776	KF244542	KF245308	KF243393	KF243010
red_deer_D3009	Huhn et al. 2014, PLoS One, 9: e93725	Huhn et al. 2014, PLoS One, 9: e93725	reported previously	Cervus elaphus	174	NT	1	90	33	3	21	54	49	50	4		positiv	positiv	Slovenia	2007	healthy carrier	JQ347573	KF245017	KF244089	KF243706	KF244472	KF245238	KF243323	KF242940
red_deer_D3217	Huhn et al. 2014, PLoS One, 9: e93725	Huhn et al. 2014, PLoS One, 9: e93725	reported previously	Cervus elaphus	NT	NT	1	27	33	NT	NT	92	49	1	4		positiv	positiv	Slovenia	2007	healthy carrier	JQ347587	KF245018	KF244090	KF243707	KF244473	KF245239	KF243324	KF242941
red_deer_M19	this study	this study	this study	Cervus elaphus	NT	NT	1	NT	87	NT	4	109	91	NT	4		positiv	positiv	Austria	2011	healthy carrier	MK548194	MK54812	MK548134	MK548144	MK548154	MK548164	MK548174	MK548184
red_deer_M22	this study	this study	this study	Cervus elaphus	NT	NT	1	1	NT	NT	4	54	49	NT	4		positiv	positiv	Austria	2012	healthy carrier	MH997037	MH987513	MH987275	MH987156	MH987394	MH987632	MH987037	MH986918
red_deer_M23	this study	this study	this study	Cervus elaphus	NT	NT	1	NT	NT	NT	NT	NT	NT	19	1		positiv	positiv	Austria	2012	healthy carrier	MH987738	MH987514	MH987276	MH987157	MH987395	MH987633	MH987038	MH986919
red_deer_M5	this study	this study	this study	Cervus elaphus	NT	NT	1	NT	NT	3	21	NT	49	2	4		positiv	positiv	Austria	2008	healthy carrier	MH997038	MH987515	MH987277	MH987158	MH987396	MH987634	MH987039	MH986920
red_deer_M6	this study	this study	this study	Cervus elaphus	229	NT	1	116	15	7	7	54	27	19	4		negativ	positiv	Austria	2008	healthy carrier	MH997039	MH987516	MH987278	MH987159	MH987397	MH987635	MH987040	MH986921
red_deer_M8	this study	this study	this study	Cervus elaphus	230	NT	1	107	39	7	21	11	30	2	4		positiv	positiv	Austria	2008	healthy carrier	MH997040	MH987517	MH987279	MH987160	MH987398	MH987636	MH987041	MH986922
red_deer_M9	this study	this study	this study	Cervus elaphus	231	NT	1	27	86	77	21	101	81	1	4		positiv	positiv	Austria	2008	healthy carrier	MH997041	MH987518	MH987280	MH987161	MH987399	MH987637	MH987042	MH986923
red_deer_Ro1	this study	this study	this study	Cervus elaphus	NT	NT	1	NT	NT	NT	NT	NT	27	19	4		positiv	positiv	Germany	2012	healthy carrier	MH997042	MH987519	MH987281	MH987162	MH987400	MH987638	MH987043	MH986924
red_deer_Ro14	this study	this study	this study	Cervus elaphus	294	NT	1	112	33	6	4	106	49	1	1		positiv	positiv	Germany	2013	healthy carrier	MK548189	MK548125	MK548135	MK548145	MK548155	MK548165	MK548175	MK548185
red_deer_Ro15	this study	this study	this study	Cervus elaphus	NT	NT	1	NT	NT	NT	5	NT	NT	1	NT	1, 4	positiv	positiv	Germany	2013	healthy carrier	MH987701, MH997043	MH987520	MH987282	MH987163	MH987401	MH987639	MH987044	MH986925
red_deer_Ro18	this study	this study	this study	Cervus elaphus	NT	NT	1	NT	NT	NT	5	88	NT	NT	4		positiv	positiv	Germany	2013	healthy carrier	MH997044	MH987521	MH987283	MH987164	MH987402	MH987640	MH987045	MH986926
red_deer_Ro1P	this study	this study	this study	Cervus elaphus	NT	NT	1	NT	33	87	5	103	27	5	4		positiv	positiv	Germany	2013	healthy carrier	MH997045	MH987522	MH987284	MH987165	MH987403	MH987641	MH987046	MH986927
red_deer_Ro2	this study	this study	this study	Cervus elaphus	234	NT	1	27	94	81	8	43	88	68	NT	1, 4	positiv	positiv	Germany	2012	healthy carrier	MH987739, MH997046	MH987523	MH987285	MH987166	MH987404	MH987642	MH987047	MH986928
red_deer_Ro21P	this study	this study	this study	Cervus elaphus	not done	not done	not done	not done	not done	not done	not done	not done	not done	not done	4		positiv	positiv	Germany	2013	healthy carrier	MK548195	not done	not done	not done	not done	not done	not done	not done
red_deer_Ro3	this study	this study	this study	Cervus elaphus	NT	NT	1	109	33	3	59	110	NT	NT	4		positiv	positiv	Germany	2012	healthy carrier	MH997047	MH987524	MH987286	MH987167	MH987405	MH987643	MH987048	MH986929
red_deer_Ro4	this study	this study	this study	Cervus elaphus	235	NT	to be defined	3	88	84	4	111	15	19	3		positiv	positiv	Germany	2012	healthy carrier	MH997055	MH987525	MH987287	MH987168	MH987406	MH987644	MH987049	MH986930
red_deer_Ro5	this study	this study	this study	Cervus elaphus	NT	NT	1	NT	33	7	NT	NT	NT	NT	1		positiv	positiv	Germany	2012	healthy carrier	MH987702	MH987526	MH987288	MH987169	MH987407	MH987645	MH987050	MH986931
red_deer_Ro6	this study	this study	this study	Cervus elaphus	NT	NT	1	NT	NT	NT	NT	NT	NT	NT	4		positiv	positiv	Germany	2012	healthy carrier	MH997048	MH987527	MH987289	MH987170	MH987408	MH987646	MH987051	MH986932
red_deer_Ro9	this study	this study	this study	Cervus elaphus	236	NT	1	7	89	12	4	112	84	1	NT	1, 3, 4	positiv	positiv	Germany	2013	healthy carrier	MH987703, MH997049, MH997050	MH987528	MH987290	MH987171	MH987409	MH987647	MH987052	MH986933
red_fox_0079	this study	this study	this study	Vulpes vulpes	54	1	1	27	15	6	3	2	11	7	1		positiv	positiv	Germany	2014	healthy carrier	MH987740	MH987529	MH987291	MH987172	MH987410	MH987648	MH987053	MH986934
red_fox_0115	this study	this study	this study	Vulpes vulpes	54	1	1	27	15	6	3	2	11	7	1		positiv	positiv	Germany	2014	healthy carrier	MH987741	MH987530	MH987292	MH987173	MH987411	MH987649	MH987054	MH986935
red_fox_51	Härtwig et al. 2014, Ticks Tick Borne Dis., 5: 277	Härtwig et al. 2014, Ticks Tick Borne Dis., 5: 277	reported previously	Vulpes vulpes	55	1	1	27	15	6	3	2	27	7	1		positiv	positiv	Germany	2009	healthy carrier	KC763008	KF244814	KF244091	KF243708	KF244474	KF245240	KF243325	KF242942
red_fox_68	Härtwig et al. 2014, Ticks Tick Borne Dis., 5: 277	Härtwig et al. 2014, Ticks Tick Borne Dis., 5: 277	reported previously	Vulpes vulpes	188	1	1	27	15	6	2	2	11	57	1		positiv	positiv	Germany	2009	healthy carrier	KC763009	KF245030	KF244092	KF243709	KF244475	KF245241	KF243326	KF242943
rodent_02_99	Majazki et al. 2013, BMC Vet. Res., 9: 235	Hartelt et al. 2008, Parasitol. Res., 103: S109	reported previously	Myodes glareolus	143	2	3	85	56	52	38	73	34	43	5		negativ	negativ	Germany	2006	healthy carrier	KC740451	KF244978	KF244093	KF243711	KF244476	KF245242	KF243327	KF242944
rodent_106_99	Majazki et al. 2013, BMC Vet. Res., 9: 235	Hartelt et al. 2008, Parasitol. Res., 103: S109	reported previously	Myodes glareolus	144	2	3	86	56	54	37	73	35	44	5		negativ	negativ	Germany	2006	healthy carrier	KC740455	KF244985	KF244094	KF243710	KF244477	KF245243	KF243328	KF242945
rodent_129_99	Majazki et al. 2013, BMC Vet. Res., 9: 235	Hartelt et al. 2008, Parasitol. Res., 103: S109	reported previously	Myodes glareolus	143	2	3	85	56	52	38	73	34	43	5		negativ	negativ	Germany	2006	healthy carrier	KC740456	KF244980	KF244095	KF243712	KF244478	KF245244	KF243329	KF242946
rodent_151_99	Majazki et al. 2013, BMC Vet. Res., 9: 235	Hartelt et al. 2008, Parasitol. Res., 103: S109	reported previously	Microtus arvalis	143	2	3	85	56	52	38	73	34	43	5		negativ	negativ	Germany	2006	healthy carrier	KC740473	KF244981	KF244096	KF243713	KF244479	KF245245	KF243330	KF242947
rodent_159_99	Majazki et al. 2013, BMC Vet. Res., 9: 235	Hartelt et al. 2008, Parasitol. Res., 103: S109	reported previously	Myodes glareolus	143	2	3	85	56	52	38	73	34	43	5		negativ	negativ	Germany	2006	healthy carrier	KC740457	KF244982	KF244097	KF243714	KF244480	KF245246	KF243331	KF242948
rodent_220_99	Majazki et al. 2013, BMC Vet. Res., 9: 235	Hartelt et al. 2008, Parasitol. Res., 103: S109	reported previously	Microtus arvalis	145	2	3	86	56	53	38	73	35	44	5		negativ	negativ	Germany	2006	healthy carrier	KC740474	KF244987	KF244098	KF243715	KF244481	KF245247	KF243332	KF242949
rodent_23_99	Majazki et al. 2013, BMC Vet. Res., 9: 235	Hartelt et al. 2008, Parasitol. Res., 103: S109	reported previously	Myodes glareolus	NT	NT	3	85	NT	52	38	73	34	43	5		negativ	negativ	Germany	2006	healthy carrier	KC740452	KF245000	KF244099	KF243716	KF244482	KF245248	KF243333	KF242950
rodent_240_00	Majazki et al. 2013, BMC Vet. Res., 9: 235	Hartelt et al. 2008, Parasitol. Res., 103: S109	reported previously	Myodes glareolus	141	2	3	85	65	52	39	73	35	43	5		negativ	negativ	Germany	2006	healthy carrier	KC740458	KF244975	KF244100	KF243717	KF244483	KF245249	KF243334	KF242951
rodent_241_00	Majazki et al. 2013, BMC Vet. Res., 9: 235	Hartelt et al. 2008, Parasitol. Res., 103: S109	reported previously	Myodes glareolus	NT	NT	3	NT	56	53	38	73	35	44	5		negativ	negativ	Germany	2006	healthy carrier	KC740459	KF244988	KF244101	KF243718	KF244484	KF245250	KF243335	KF242952
rodent_252_00	Majazki et al. 2013, BMC Vet. Res., 9: 235	Hartelt et al. 2008, Parasitol. Res., 103: S109	reported previously	Myodes glareolus	143	2	3	85	56	52	38	73	34	43	5		negativ	negativ	Germany	2006	healthy carrier	KC740460	KF244983	KF244102	KF243719	KF244485	KF245251	KF243336	KF242953
rodent_278_00	Majazki et al. 2013, BMC Vet. Res., 9: 235	Hartelt et al. 2008, Parasitol. Res., 103: S109	reported previously	Myodes glareolus	147	2	3	85	56	53	38	73	35	43	5		negativ	negativ	Germany	2006	healthy carrier	KC740461	KF244989	KF244103	KF243720	KF244486	KF245252	KF243337	KF242954
rodent_289_00	Majazki et al. 2013, BMC Vet. Res., 9: 235	Hartelt et al. 2008, Parasitol. Res., 103: S109	reported previously	Myodes glareolus	155	2	3	85	56	52	41	73	34	43	5		negativ	negativ	Germany	2006	healthy carrier	KC740462	KF244999	KF244104	KF243721	KF244487	KF245253	KF243338	KF242955
rodent_331_00	Majazki et al. 2013, BMC Vet. Res., 9: 235	Hartelt et al. 2008, Parasitol. Res., 103: S109	reported previously	Myodes glareolus	NT	NT	3	NT	56	53	38	73	NT	43	5		negativ	negativ	Germany	2006	healthy carrier	KC740463	KF244990	KF244105	KF243722	KF244488	KF245254	KF243339	KF242956
rodent_338_00	Majazki et al. 2013, BMC Vet. Res., 9: 235	Hartelt et al. 2008, Parasitol. Res., 103: S109	reported previously	Myodes glareolus	NT	NT	3	85	56	52	19	73	35	NT	5		negativ	negativ	Germany	2006	healthy carrier	KC740464	KF245025	KF244106	KF243723	KF244489	KF245255	KF243340	KF242957
rodent_354_00	Majazki et al. 2013, BMC Vet. Res., 9: 235	Hartelt et al. 2008, Parasitol. Res., 103: S109	reported previously	Myodes glareolus	149	2	3	85	56	52	37	73	35	44	5		negativ	negativ	Germany	2006	healthy carrier	KC740465	KF244991	KF244107	KF243724	KF244490	KF245256	KF243341	KF242958
rodent_362_00	Majazki et al. 2013, BMC Vet. Res., 9: 235	Hartelt et al. 2008, Parasitol. Res., 103: S109	reported previously	Myodes glareolus	149	2	3	85	56	52	37	73	35	44	5		negativ	negativ	Germany	2006	healthy carrier	KC740466	KF244992	KF244108	KF243725	KF244491	KF245257	KF243342	KF242959
rodent_414_00	Majazki et al. 2013, BMC Vet. Res., 9: 235	Hartelt et al. 2008, Parasitol. Res., 103: S109	reported previously	Myodes glareolus	142	2	3	85	56	52	39	73	35	43	5		negativ	negativ	Germany	2006	healthy carrier	KC740467	KF244977	KF244109	KF243726	KF244492	KF245258	KF243343	KF242960
rodent_42_99	Majazki et al. 2013, BMC Vet. Res., 9: 235	Hartelt et al. 2008, Parasitol. Res., 103: S109	reported previously	Myodes glareolus	145	2	3	86	56	53	38	73	35	44	5		negativ	negativ	Germany	2006	healthy carrier	KC740453	KF244986	KF244110	KF243727	KF244493	KF245259	KF243344	KF242961
rodent_426_00	Majazki et al. 2013, BMC Vet. Res., 9: 235	Hartelt et al. 2008, Parasitol. Res., 103: S109	reported previously	Myodes glareolus	143	2	3	85	56	52	38	73	34	43	5		negativ	negativ	Germany	2006	healthy carrier	KC740468	KF244984	KF244111	KF243728	KF244494	KF245260	KF243345	KF242962
rodent_523_00	Majazki et al. 2013, BMC Vet. Res., 9: 235	Hartelt et al. 2008, Parasitol. Res., 103: S109	reported previously	Myodes glareolus	NT	NT	3	85	56	52	NT	73	NT	43	5		negativ	negativ	Germany	2006	healthy carrier	KC740469	KF244993	KF244112	KF243729	KF244495	KF245261	KF243346	KF242963
rodent_79_00	Majazki et al. 2013, BMC Vet. Res., 9: 235	Hartelt et al. 2008, Parasitol. Res., 103: S109	reported previously	Microtus arvalis	142	2	3	85	56	52	39	73	35	43	5		negativ	negativ	Germany	2006	healthy carrier	KC740472	KF244976	KF244113	KF243730	KF244496	KF245262	KF243347	KF242964
rodent_92_99	Majazki et al. 2013, BMC Vet. Res., 9: 235	Hartelt et al. 2008, Parasitol. Res., 103: S109	reported previously	Myodes glareolus	143	2	3	85	56	52	38	73	34	43	5		negativ	negativ	Germany	2006	healthy carrier	KC740454	KF244979	KF244114	KF243731	KF244497	KF245263	KF243348	KF242965
rodent_F1	Majazki et al. 2013, BMC Vet. Res., 9: 235	Bown et al. 2009, Emerg. Infect. Dis., 15: 1948	reported previously	Microtus agrestis	NT	NT	3	85	56	52	37	75	NT	43	5		not done	not done	UK	2004	healthy carrier	KC740470	KF244994	KF244115	KF243732	KF244498	KF245264	KF243349	KF242966
rodent_F6	Majazki et al. 2013, BMC Vet. Res., 9: 235	Bown et al. 2009, Emerg. Infect. Dis., 15: 1948	reported previously	Microtus agrestis	NT	NT	3	NT	56	52	37	75	35	43	5		not done	not done	UK	2004	healthy carrier	KC740471	KF244998	KF244116	KF243733	KF244499	KF245265	KF243350	KF242967
rodent_JM	Barbet el al. 2013, Pathogens, 2: 554	Barbet el al. 2013, Pathogens, 2: 554	GenBank	Zapus hudsonius	64	5	1	42	32	28	18	40	28	26	1		negativ	positiv	USA	2000	healthy carrier	CP006617	CP006617	CP006617	CP006617	CP006617	CP006617	CP006617	CP006617
rodent_7339-2019	Mukhacheva et al. submitted	Mukhacheva et al. submitted	reported previously	Myodes rutilus	290	17	6	145	114	102	65	131	101	77	10		not done	not done	Russia	2019	healthy carrier	MN557796	MN557467	MN557512	MN557557	MN557602	MN557647	MN557692	MN557737
rodent_7341-2019	Mukhacheva et al. submitted	Mukhacheva et al. submitted	reported previously	Myodes rutilus	290	17	6	145	114	102	65	131	101	77	10		not done	not done	Russia	2019	healthy carrier	MN557797	MN557468	MN557513	MN557558	MN557603	MN557648	MN557693	MN557738
rodent_7365-2019	Mukhacheva et al. submitted	Mukhacheva et al. submitted	reported previously	Myodes rutilus	290	17	6	145	114	102	65	131	101	77	10		not done	not done	Russia	2019	healthy carrier	MN557798	MN557469	MN557514	MN557559	MN557604	MN557649	MN557694	MN557739
rodent_7373-2019	Mukhacheva et al. submitted	Mukhacheva et al. submitted	reported previously	Myodes rutilus	290	17	6	145	114	102	65	131	101	77	10		not done	not done	Russia	2019	healthy carrier	MN557799	MN557470	MN557515	MN557560	MN557605	MN557650	MN557695	MN557740
rodent_7376-2019	Mukhacheva et al. submitted	Mukhacheva et al. submitted	reported previously	Myodes rutilus	290	17	6	145	114	102	65	131	101	77	10		not done	not done	Russia	2019	healthy carrier	MN557800	MN557471	MN557516	MN557561	MN557606	MN557651	MN557696	MN557741
rodent_7385-2019	Mukhacheva et al. submitted	Mukhacheva et al. submitted	reported previously	Myodes rutilus	290	17	6	145	114	102	65	131	101	77	10		not done	not done	Russia	2019	healthy carrier	MN557801	MN557472	MN557517	MN557562	MN557607	MN557652	MN557697	MN557742
rodent_7386-2019	Mukhacheva et al. submitted	Mukhacheva et al. submitted	reported previously	Myodes rutilus	290	17	6	145	114	102	65	131	101	77	10		not done	not done	Russia	2019	healthy carrier	MN557802	MN557473	MN557518	MN557563	MN557608	MN557653	MN557698	MN557743
roe_deer_0185	this study	this study	this study	Capreolus capreolus	NT	NT	2	119	NT	18	42	113	13	11	2		positiv	positiv	Germany	2014	healthy carrier	MH987752	MH987531	MH987293	MH987174	MH987412	MH987650	MH987055	MH986936
roe_deer_0279	this study	this study	this study	Capreolus capreolus	not done	not done	not done	not done	not done	not done	not done	not done	not done	not done	4		not done	not done	Germany	2013	healthy carrier	MH997051	not done	not done	not done	not done	not done	not done	not done
roe_deer_0359	this study	this study	this study	Capreolus capreolus	NT	NT	2	31	NT	NT	13	NT	13	NT	2		positiv	positiv	Germany	2013	healthy carrier	MH987753	MH987532	MH987294	MH987175	MH987413	MH987651	MH987056	MH986937
roe_deer_0568	this study	this study	this study	Capreolus capreolus	NT	NT	2	120	NT	18	13	15	NT	10	2		positiv	positiv	Germany	2013	healthy carrier	MH987754	MH987533	MH987295	MH987176	MH987414	MH987652	MH987057	MH986938
roe_deer_0571	this study	this study	this study	Capreolus capreolus	NT	NT	2	33	NT	18	13	NT	13	NT	2		positiv	positiv	Germany	2013	healthy carrier	MH987755	MH987534	MH987296	MH987177	MH987415	MH987653	MH987058	MH986939
roe_deer_0573	this study	this study	this study	Capreolus capreolus	not done	not done	not done	not done	not done	not done	not done	not done	not done	not done	2		negativ	positiv	Germany	2013	healthy carrier	MH987756	not done	not done	not done	not done	not done	not done	not done
roe_deer_10	Huhn et al. 2014, PLoS One, 9: e93725	Scharf et al. 2011, J. Clin. Microbiol., 49: 790	reported previously	Capreolus capreolus	NT	NT	2	NT	16	17	13	NT	NT	NT	2		positiv	positiv	Germany	2003	healthy carrier	GU236873	KF244750	KF244117	KF243734	KF244500	KF245266	KF243351	KF242968
roe_deer_11	Huhn et al. 2014, PLoS One, 9: e93725	Scharf et al. 2011, J. Clin. Microbiol., 49: 790	reported previously	Capreolus capreolus	27	13	2	1	16	18	13	15	13	9	NT	2, 3	positiv	positiv	Germany	2004	healthy carrier	GU236874, GU236875	KF244752	KF244118	KF243735	KF244501	KF245267	KF243352	KF242969
roe_deer_12	Huhn et al. 2014, PLoS One, 9: e93725	Scharf et al. 2011, J. Clin. Microbiol., 49: 790	reported previously	Capreolus capreolus	NT	NT	2	29	NT	18	13	NT	5	9	2		positiv	positiv	Germany	2004	healthy carrier	GU236876	KF244753	KF244119	KF243736	KF244502	KF245268	KF243353	KF242970
roe_deer_13	Huhn et al. 2014, PLoS One, 9: e93725	Scharf et al. 2011, J. Clin. Microbiol., 49: 790	reported previously	Capreolus capreolus	29	NT	2	31	18	18	13	17	13	10	NT	2, 4	positiv	positiv	Germany	2004	healthy carrier	GU236877, GU236878	KF244754	KF244120	KF243737	KF244503	KF245269	KF243354	KF242971
roe_deer_137_05	Huhn et al. 2014, PLoS One, 9: e93725	Scharf et al. 2011, J. Clin. Microbiol., 49: 790	reported previously	Capreolus capreolus	NT	NT	2	NT	54	20	16	NT	11	11	4		positiv	positiv	Norway	2007	healthy carrier	GU236902	KF244938	KF244121	KF243738	KF244504	KF245270	KF243355	KF242972
roe_deer_14	Huhn et al. 2014, PLoS One, 9: e93725	Scharf et al. 2011, J. Clin. Microbiol., 49: 790	reported previously	Capreolus capreolus	30	NT	2	31	19	18	13	18	13	9	2		positiv	positiv	Germany	2004	healthy carrier	GU236879	KF244755	KF244122	KF243739	KF244505	KF245271	KF243356	KF242973
roe_deer_1421	Huhn et al. 2014, PLoS One, 9: e93725	Huhn et al. 2014, PLoS One, 9: e93725	reported previously	Capreolus capreolus	NT	NT	2	2	71	18	3	NT	NT	54	4		positiv	positiv	Slovenia	2007	healthy carrier	JQ347588	KF245020	KF244123	KF243740	KF244506	KF245272	KF243357	KF242974
roe_deer_1427	Huhn et al. 2014, PLoS One, 9: e93725	Huhn et al. 2014, PLoS One, 9: e93725	reported previously	Capreolus capreolus	NT	NT	2	31	NT	20	42	89	13	13	2		positiv	positiv	Slovenia	2007	healthy carrier	JQ347575	KF245019	KF244124	KF243741	KF244507	KF245273	KF243358	KF242975
roe_deer_15	Huhn et al. 2014, PLoS One, 9: e93725	Scharf et al. 2011, J. Clin. Microbiol., 49: 790	reported previously	Capreolus capreolus	NT	NT	2	NT	20	18	13	NT	NT	NT	2		positiv	positiv	Germany	2004	healthy carrier	GU236880	KF244756	KF244125	KF243742	KF244508	KF245274	KF243359	KF242976
roe_deer_1539_25	Huhn et al. 2014, PLoS One, 9: e93725	Scharf et al. 2011, J. Clin. Microbiol., 49: 790	reported previously	Capreolus capreolus	108	19	2	62	20	18	13	15	11	17	2		not done	not done	Spain	2004	healthy carrier	GU236897	KF244936	KF244126	KF243743	KF244509	KF245275	KF243360	KF242977
roe_deer_16	Huhn et al. 2014, PLoS One, 9: e93725	Scharf et al. 2011, J. Clin. Microbiol., 49: 790	reported previously	Capreolus capreolus	NT	NT	2	31	NT	18	13	20	13	11	NT	2, 3	positiv	positiv	Germany	2004	healthy carrier	GU236881, GU236882	KF244757	KF244127	KF243744	KF244510	KF245276	KF243361	KF242978
roe_deer_17	Huhn et al. 2014, PLoS One, 9: e93725	Scharf et al. 2011, J. Clin. Microbiol., 49: 790	reported previously	Capreolus capreolus	NT	NT	2	31	20	17	13	NT	13	NT	2		positiv	positiv	Germany	2004	healthy carrier	GU236883	KF244758	KF244128	KF243745	KF244511	KF245277	KF243362	KF242979
roe_deer_19	Huhn et al. 2014, PLoS One, 9: e93725	Scharf et al. 2011, J. Clin. Microbiol., 49: 790	reported previously	Capreolus capreolus	NT	NT	4	31	31	19	NT	NT	15	13	3		negativ	positiv	Germany	2004	healthy carrier	GU236884	KF244876	KF244129	KF243746	KF244512	KF245278	KF243363	KF242980
roe_deer_1972_39	Huhn et al. 2014, PLoS One, 9: e93725	Scharf et al. 2011, J. Clin. Microbiol., 49: 790	reported previously	Capreolus capreolus	not done	not done	not done	not done	not done	not done	not done	not done	not done	not done	2		not done	not done	Spain	2004	healthy carrier	GU236898	not done	not done	not done	not done	not done	not done	not done
roe_deer_1989_40	Huhn et al. 2014, PLoS One, 9: e93725	Scharf et al. 2011, J. Clin. Microbiol., 49: 790	reported previously	Capreolus capreolus	not done	not done	not done	not done	not done	not done	not done	not done	not done	not done	2		not done	not done	Spain	2004	healthy carrier	GU236899	not done	not done	not done	not done	not done	not done	not done
roe_deer_2	Huhn et al. 2014, PLoS One, 9: e93725	Scharf et al. 2011, J. Clin. Microbiol., 49: 790	reported previously	Capreolus capreolus	34	18	2	33	16	18	13	23	13	14	2		positiv	positiv	Germany	2003	healthy carrier	GU236865	KF244759	KF244130	KF243747	KF244513	KF245279	KF243364	KF242981
roe_deer_20	Huhn et al. 2014, PLoS One, 9: e93725	Scharf et al. 2011, J. Clin. Microbiol., 49: 790	reported previously	Capreolus capreolus	35	NT	2	34	16	20	13	24	13	9	4		positiv	positiv	Germany	2004	healthy carrier	GU236885	KF244760	KF244131	KF243748	KF244514	KF245280	KF243365	KF242982
roe_deer_21	Huhn et al. 2014, PLoS One, 9: e93725	Scharf et al. 2011, J. Clin. Microbiol., 49: 790	reported previously	Capreolus capreolus	NT	NT	2	35	16	18	13	NT	13	9	2		positiv	positiv	Germany	2004	healthy carrier	GU236886	KF244761	KF244132	KF243749	KF244515	KF245281	KF243366	KF242983
roe_deer_2189_176	Huhn et al. 2014, PLoS One, 9: e93725	Scharf et al. 2011, J. Clin. Microbiol., 49: 790	reported previously	Capreolus capreolus	not done	not done	not done	not done	not done	not done	not done	not done	not done	not done	2		not done	not done	Spain	2004	healthy carrier	GU236900	not done	not done	not done	not done	not done	not done	not done
roe_deer_22	Huhn et al. 2014, PLoS One, 9: e93725	Scharf et al. 2011, J. Clin. Microbiol., 49: 790	reported previously	Capreolus capreolus	NT	NT	4	31	31	NT	15	NT	16	15	3		positiv	positiv	Germany	2004	healthy carrier	GU236887	KF244872	KF244133	KF243750	KF244516	KF245282	KF243367	KF242984
roe_deer_23	Huhn et al. 2014, PLoS One, 9: e93725	Scharf et al. 2011, J. Clin. Microbiol., 49: 790	reported previously	Capreolus capreolus	NT	NT	2	2	16	18	16	26	NT	16	2		positiv	positiv	Germany	2004	healthy carrier	GU236888	KF244762	KF244134	KF243751	KF244517	KF245283	KF243368	KF242985
roe_deer_24	Huhn et al. 2014, PLoS One, 9: e93725	Scharf et al. 2011, J. Clin. Microbiol., 49: 790	reported previously	Capreolus capreolus	NT	NT	2	36	31	22	13	1	17	NT	2		positiv	positiv	Germany	2004	healthy carrier	GU236889	KF244873	KF244135	KF243752	KF244518	KF245284	KF243369	KF242986
roe_deer_25	Huhn et al. 2014, PLoS One, 9: e93725	Scharf et al. 2011, J. Clin. Microbiol., 49: 790	reported previously	Capreolus capreolus	38	19	2	1	20	18	13	15	5	17	2		positiv	positiv	Germany	2004	healthy carrier	GU236890	KF244763	KF244136	KF243753	KF244519	KF245285	KF243370	KF242987
roe_deer_26	Huhn et al. 2014, PLoS One, 9: e93725	Scharf et al. 2011, J. Clin. Microbiol., 49: 790	reported previously	Capreolus capreolus	61	8	4	31	31	19	13	23	15	18	3		positiv	positiv	Germany	2004	healthy carrier	GU236891	KF244874	KF244137	KF243754	KF244520	KF245286	KF243371	KF242988
roe_deer_27	Huhn et al. 2014, PLoS One, 9: e93725	Scharf et al. 2011, J. Clin. Microbiol., 49: 790	reported previously	Capreolus capreolus	39	NT	2	31	16	20	17	27	13	11	2		positiv	positiv	Germany	2004	healthy carrier	GU236892	KF244764	KF244138	KF243755	KF244521	KF245287	KF243372	KF242989
roe_deer_28	Huhn et al. 2014, PLoS One, 9: e93725	Scharf et al. 2011, J. Clin. Microbiol., 49: 790	reported previously	Capreolus capreolus	NT	NT	2	31	20	NT	13	15	13	9	3		positiv	positiv	Germany	2004	healthy carrier	GU236893	KF244765	KF244139	KF243756	KF244522	KF245288	KF243373	KF242990
roe_deer_29	Huhn et al. 2014, PLoS One, 9: e93725	Scharf et al. 2011, J. Clin. Microbiol., 49: 790	reported previously	Capreolus capreolus	NT	NT	2	11	NT	17	13	NT	NT	9	2		positiv	positiv	Germany	2004	healthy carrier	GU236894	KF244766	KF244140	KF243757	KF244523	KF245289	KF243374	KF242991
roe_deer_3	Huhn et al. 2014, PLoS One, 9: e93725	Scharf et al. 2011, J. Clin. Microbiol., 49: 790	reported previously	Capreolus capreolus	42	NT	2	31	16	20	3	23	19	19	3		positiv	positiv	Germany	2003	healthy carrier	GU236866	KF244767	KF244141	KF243758	KF244524	KF245290	KF243375	KF242992
roe_deer_30	Huhn et al. 2014, PLoS One, 9: e93725	Scharf et al. 2011, J. Clin. Microbiol., 49: 790	reported previously	Capreolus capreolus	NT	NT	2	31	24	18	13	NT	20	20	3		positiv	positiv	Germany	2004	healthy carrier	GU236895	KF244768	KF244142	KF243759	KF244525	KF245291	KF243376	KF242993
roe_deer_31	Huhn et al. 2014, PLoS One, 9: e93725	Scharf et al. 2011, J. Clin. Microbiol., 49: 790	reported previously	Capreolus capreolus	NT	NT	2	2	16	24	16	30	5	NT	3		positiv	positiv	Germany	2004	healthy carrier	GU236896	KF244769	KF244143	KF243760	KF244526	KF245292	KF243377	KF242994
roe_deer_364_04	Huhn et al. 2014, PLoS One, 9: e93725	Scharf et al. 2011, J. Clin. Microbiol., 49: 790	reported previously	Capreolus capreolus	NT	NT	2	NT	NT	18	13	NT	51	9	2		positiv	positiv	Norway	2007	healthy carrier	GU236901	KF244937	KF244144	KF243761	KF244527	KF245293	KF243378	KF242995
roe_deer_4	Huhn et al. 2014, PLoS One, 9: e93725	Scharf et al. 2011, J. Clin. Microbiol., 49: 790	reported previously	Capreolus capreolus	NT	NT	2	38	26	18	13	31	NT	14	2		positiv	positiv	Germany	2003	healthy carrier	GU236867	KF244770	KF244145	KF243762	KF244528	KF245294	KF243379	KF242996
roe_deer_457	this study	this study	this study	Capreolus capreolus	NT	NT	2	108	16	NT	13	NT	NT	NT	2		positiv	positiv	Germany	2014	healthy carrier	MH987757	MH987535	MH987297	MH987178	MH987416	MH987654	MH987059	MH986940
roe_deer_470	Huhn et al. 2014, PLoS One, 9: e93725	Petrovec et al. 2002, Wien. Klin. Wochenschr., 114: 641	reported previously	Capreolus capreolus	27	13	2	1	16	18	13	15	13	9	2		positiv	positiv	Slovenia	1996	healthy carrier	GU236903	KF244751	KF244146	KF243763	KF244529	KF245295	KF243380	KF242997
roe_deer_471	Huhn et al. 2014, PLoS One, 9: e93725	Petrovec et al. 2002, Wien. Klin. Wochenschr., 114: 641	reported previously	Capreolus capreolus	101	NT	2	31	16	20	30	15	17	9	2		positiv	positiv	Slovenia	1996	healthy carrier	GU236904	KF244928	KF244147	KF243764	KF244530	KF245296	KF243381	KF242998
roe_deer_472	Huhn et al. 2014, PLoS One, 9: e93725	Petrovec et al. 2002, Wien. Klin. Wochenschr., 114: 641	reported previously	Capreolus capreolus	NT	NT	2	31	NT	18	13	15	13	NT	2		positiv	positiv	Slovenia	1996	healthy carrier	GU236905	KF244929	KF244148	KF243765	KF244531	KF245297	KF243382	KF242999
roe_deer_478	Huhn et al. 2014, PLoS One, 9: e93725	Petrovec et al. 2002, Wien. Klin. Wochenschr., 114: 641	reported previously	Capreolus capreolus	NT	NT	2	1	16	20	13	NT	19	9	4		positiv	positiv	Slovenia	1996	healthy carrier	GU236906	KF244930	KF244149	KF243766	KF244532	KF245298	KF243383	KF243000
roe_deer_5	Huhn et al. 2014, PLoS One, 9: e93725	Scharf et al. 2011, J. Clin. Microbiol., 49: 790	reported previously	Capreolus capreolus	NT	NT	2	39	NT	18	13	NT	13	9	2		positiv	positiv	Germany	2003	healthy carrier	GU236868	KF244771	KF244150	KF243767	KF244533	KF245299	KF243384	KF243001
roe_deer_510	this study	this study	this study	Capreolus capreolus	247	NT	2	39	16	20	17	66	73	63	2		positiv	positiv	Germany	2014	healthy carrier	MH987758	MH987536	MH987298	MH987179	MH987417	MH987655	MH987060	MH986941
roe_deer_546	this study	this study	this study	Capreolus capreolus	NT	NT	2	11	NT	18	13	105	13	9	2		positiv	positiv	Germany	2014	healthy carrier	MH987759	MH987537	MH987299	MH987180	MH987418	MH987656	MH987299	MH98694
roe_deer_6	Huhn et al. 2014, PLoS One, 9: e93725	Scharf et al. 2011, J. Clin. Microbiol., 49: 790	reported previously	Capreolus capreolus	62	8	4	31	31	25	13	23	13	18	2		positiv	positiv	Germany	2003	healthy carrier	GU236869	KF244875	KF244151	KF243768	KF244534	KF245300	KF243385	KF243002
roe_deer_7	Huhn et al. 2014, PLoS One, 9: e93725	Scharf et al. 2011, J. Clin. Microbiol., 49: 790	reported previously	Capreolus capreolus	NT	NT	2	31	NT	NT	13	NT	13	NT	3		positiv	positiv	Germany	2003	healthy carrier	GU236870	KF244772	KF244152	KF243769	KF244535	KF245301	KF243386	KF243003
roe_deer_794	Huhn et al. 2014, PLoS One, 9: e93725	Petrovec et al. 2002, Wien. Klin. Wochenschr., 114: 641	reported previously	Capreolus capreolus	NT	NT	2	31	NT	18	13	NT	52	NT	2		positiv	positiv	Slovenia	1998	healthy carrier	GU236907	KF244939	KF244153	KF243770	KF244536	KF245302	KF243387	KF243004
roe_deer_8	Huhn et al. 2014, PLoS One, 9: e93725	Scharf et al. 2011, J. Clin. Microbiol., 49: 790	reported previously	Capreolus capreolus	NT	NT	2	40	29	NT	13	NT	13	NT	3		positiv	positiv	Germany	2003	healthy carrier	GU236871	KF244773	KF244154	KF243771	KF244537	KF245303	KF243388	KF243005
roe_deer_805	Huhn et al. 2014, PLoS One, 9: e93725	Petrovec et al. 2002, Wien. Klin. Wochenschr., 114: 641	reported previously	Capreolus capreolus	104	NT	2	63	16	20	13	59	13	30	2		positiv	positiv	Slovenia	1998	healthy carrier	GU236908	KF244931	KF244155	KF243772	KF244538	KF245304	KF243389	KF243006
roe_deer_806	Huhn et al. 2014, PLoS One, 9: e93725	Petrovec et al. 2002, Wien. Klin. Wochenschr., 114: 641	reported previously	Capreolus capreolus	NT	NT	2	2	NT	18	13	NT	13	30	2		positiv	positiv	Slovenia	1996	healthy carrier	GU236909	KF244933	KF244156	KF243773	KF244539	KF245305	KF243390	KF243007
roe_deer_811	Huhn et al. 2014, PLoS One, 9: e93725	Petrovec et al. 2002, Wien. Klin. Wochenschr., 114: 641	reported previously	Capreolus capreolus	106	NT	2	36	18	20	13	66	13	14	2		positiv	positiv	Slovenia	1996	healthy carrier	GU236910	KF244934	KF244157	KF243774	KF244540	KF245306	KF243391	KF243008
roe_deer_9	Huhn et al. 2014, PLoS One, 9: e93725	Scharf et al. 2011, J. Clin. Microbiol., 49: 790	reported previously	Capreolus capreolus	NT	NT	2	41	NT	18	13	NT	13	NT	2		positiv	positiv	Germany	2003	healthy carrier	GU236872	KF244774	KF244158	KF243775	KF243775	KF245307	KF243392	KF243009
roe_deer_D3006	Huhn et al. 2014, PLoS One, 9: e93725	Huhn et al. 2014, PLoS One, 9: e93725	reported previously	Capreolus capreolus	168	19	2	2	16	18	13	23	13	51	2		positiv	positiv	Slovenia	2007	healthy carrier	JQ347576	KF245011	KF244160	KF243777	KF244543	KF245309	KF243394	KF243011
roe_deer_D3157	Huhn et al. 2014, PLoS One, 9: e93725	Huhn et al. 2014, PLoS One, 9: e93725	reported previously	Capreolus capreolus	185	NT	2	98	20	57	13	91	73	9	2		positiv	positiv	Slovenia	2007	healthy carrier	JQ347586	KF245027	KF244161	KF243778	KF244544	KF245310	KF243395	KF243012
roe_deer_D3158	Huhn et al. 2014, PLoS One, 9: e93725	Huhn et al. 2014, PLoS One, 9: e93725	reported previously	Capreolus capreolus	NT	NT	2	31	16	18	13	17	13	NT	2		positiv	positiv	Slovenia	2007	healthy carrier	JQ347577	KF245012	KF244162	KF243779	KF244545	KF245311	KF243396	KF243013
roe_deer_D3214	Huhn et al. 2014, PLoS One, 9: e93725	Huhn et al. 2014, PLoS One, 9: e93725	reported previously	Capreolus capreolus	NT	NT	2	39	NT	18	NT	66	13	NT	2		positiv	positiv	Slovenia	2007	healthy carrier	JQ347578	KF245021	KF244163	KF243780	KF244546	KF245312	KF243397	KF243014
sheep_23	Huhn et al. 2014, PLoS One, 9: e93725	Scharf et al. 2011, J. Clin. Microbiol., 49: 790	reported previously	Ovis aries	136	6	1	57	1	1	1	1	1	1	4		positiv	positiv	Norway	1998	granulocytic anaplasmosis	GU236750	KF244969	KF244164	KF243781	KF244547	KF245313	KF243398	KF243015
sheep_26	Huhn et al. 2014, PLoS One, 9: e93725	Scharf et al. 2011, J. Clin. Microbiol., 49: 790	reported previously	Ovis aries	NT	NT	1	NT	1	2	3	45	40	1	4		positiv	positiv	Norway	1998	granulocytic anaplasmosis	GU236751	KF244912	KF244165	KF243782	KF244548	KF245314	KF243399	KF243016
sheep_28	Huhn et al. 2014, PLoS One, 9: e93725	Scharf et al. 2011, J. Clin. Microbiol., 49: 790	reported previously	Ovis aries	137	NT	1	3	6	55	3	4	24	1	4		positiv	positiv	Norway	1998	granulocytic anaplasmosis	GU236752	KF244970	KF244166	KF243783	KF244549	KF245315	KF243400	KF243017
sheep_31	Huhn et al. 2014, PLoS One, 9: e93725	Scharf et al. 2011, J. Clin. Microbiol., 49: 790	reported previously	Ovis aries	86	NT	1	58	6	10	3	36	41	1	4		positiv	positiv	Norway	1998	granulocytic anaplasmosis	GU236753	KF244913	KF244167	KF243784	KF244550	KF245316	KF243401	KF243018
sheep_39	Huhn et al. 2014, PLoS One, 9: e93725	Scharf et al. 2011, J. Clin. Microbiol., 49: 790	reported previously	Ovis aries	139	NT	1	27	39	13	5	46	42	2	4		positiv	positiv	Norway	1998	granulocytic anaplasmosis	GU236754	KF244972	KF244168	KF243785	KF244551	KF245317	KF243402	KF243019
sheep_5004NSV	Huhn et al. 2014, PLoS One, 9: e93725	Scharf et al. 2011, J. Clin. Microbiol., 49: 790	reported previously	Ovis aries	3	NT	1	6	8	7	3	4	3	1	4		positiv	positiv	Norway	2005	granulocytic anaplasmosis	GU236780	KF244650	KF244169	KF243786	KF244552	KF245318	KF243403	KF243020
sheep_5004TM	Huhn et al. 2014, PLoS One, 9: e93725	Scharf et al. 2011, J. Clin. Microbiol., 49: 790	reported previously	Ovis aries	1	6	1	30	1	1	1	1	1	1	4		positiv	positiv	Norway	2005	granulocytic anaplasmosis	GU236769	KF244648	KF244170	KF243787	KF244553	KF245319	KF243404	KF243021
sheep_5006EM	Huhn et al. 2014, PLoS One, 9: e93725	Scharf et al. 2011, J. Clin. Microbiol., 49: 790	reported previously	Ovis aries	50	NT	1	2	2	2	3	1	22	2	4		positiv	positiv	Norway	2005	granulocytic anaplasmosis	GU236756	KF244775	KF244171	KF243788	KF244554	KF245320	KF243405	KF243022
sheep_5009EM	Huhn et al. 2014, PLoS One, 9: e93725	Scharf et al. 2011, J. Clin. Microbiol., 49: 790	reported previously	Ovis aries	7	NT	1	3	3	1	3	8	2	1	1		positiv	positiv	Norway	2005	granulocytic anaplasmosis	GU236757	KF244655	KF244172	KF243789	KF244555	KF245321	KF243406	KF243023
sheep_5010EM	Huhn et al. 2014, PLoS One, 9: e93725	Scharf et al. 2011, J. Clin. Microbiol., 49: 790	reported previously	Ovis aries	7	NT	1	3	3	1	3	8	2	1	1		positiv	positiv	Norway	2005	granulocytic anaplasmosis	GU236758	KF244656	KF244173	KF243790	KF244556	KF245322	KF243407	KF243024
sheep_5011EM	Huhn et al. 2014, PLoS One, 9: e93725	Scharf et al. 2011, J. Clin. Microbiol., 49: 790	reported previously	Ovis aries	NT	NT	1	3	NT	5	3	3	2	2	1		positiv	positiv	Norway	2005	granulocytic anaplasmosis	GU236759	KF244649	KF244174	KF243791	KF244557	KF245323	KF243408	KF243025
sheep_5012NSV	Huhn et al. 2014, PLoS One, 9: e93725	Scharf et al. 2011, J. Clin. Microbiol., 49: 790	reported previously	Ovis aries	70	7	1	21	1	6	3	5	29	1	4		positiv	positiv	Norway	2005	granulocytic anaplasmosis	GU236781	KF244893	KF244175	KF243792	KF244558	KF245324	KF243409	KF243026
sheep_5013EM	Huhn et al. 2014, PLoS One, 9: e93725	Scharf et al. 2011, J. Clin. Microbiol., 49: 790	reported previously	Ovis aries	NT	NT	1	NT	5	3	3	37	23	2	4		positiv	positiv	Norway	2005	granulocytic anaplasmosis	GU236760	KF244777	KF244176	KF243793	KF244559	KF245325	KF243410	KF243027
sheep_5022EM	Huhn et al. 2014, PLoS One, 9: e93725	Scharf et al. 2011, J. Clin. Microbiol., 49: 790	reported previously	Ovis aries	52	NT	1	5	6	4	3	7	7	1	4		positiv	positiv	Norway	2005	granulocytic anaplasmosis	GU236761	KF244778	KF244177	KF243794	KF244560	KF245326	KF243411	KF243028
sheep_5022NSV	Huhn et al. 2014, PLoS One, 9: e93725	Scharf et al. 2011, J. Clin. Microbiol., 49: 790	reported previously	Ovis aries	3	NT	1	6	8	7	3	4	3	1	4		positiv	positiv	Norway	2005	granulocytic anaplasmosis	GU236782	KF244651	KF244178	KF243795	KF244561	KF245327	KF243412	KF243029
sheep_5026NSV	Huhn et al. 2014, PLoS One, 9: e93725	Scharf et al. 2011, J. Clin. Microbiol., 49: 790	reported previously	Ovis aries	71	7	1	21	33	6	3	5	29	1	4		positiv	positiv	Norway	2005	granulocytic anaplasmosis	GU236783	KF244894	KF24417	KF243796	KF244562	KF245328	KF243413	KF243030
sheep_5032NSV	Huhn et al. 2014, PLoS One, 9: e93725	Scharf et al. 2011, J. Clin. Microbiol., 49: 790	reported previously	Ovis aries	72	NT	1	43	37	7	3	41	1	2	4		positiv	positiv	Norway	2005	granulocytic anaplasmosis	GU236784	KF244895	KF24418	KF243797	KF244563	KF245329	KF243414	KF243031
sheep_5035NSV	Huhn et al. 2014, PLoS One, 9: e93725	Scharf et al. 2011, J. Clin. Microbiol., 49: 790	reported previously	Ovis aries	73	NT	1	27	34	7	4	44	1	1	4		positiv	positiv	Norway	2005	granulocytic anaplasmosis	GU236785	KF244896	KF244181	KF243798	KF244564	KF245330	KF243415	KF243032
sheep_5041NSV	Huhn et al. 2014, PLoS One, 9: e93725	Scharf et al. 2011, J. Clin. Microbiol., 49: 790	reported previously	Ovis aries	4	NT	1	7	9	8	3	5	2	1	4		positiv	positiv	Norway	2005	granulocytic anaplasmosis	GU236786	KF244652	KF244182	KF243799	KF244565	KF245331	KF243416	KF243033
sheep_5051NSV	Huhn et al. 2014, PLoS One, 9: e93725	Scharf et al. 2011, J. Clin. Microbiol., 49: 790	reported previously	Ovis aries	74	NT	1	44	6	10	32	37	26	2	4		positiv	positiv	Norway	2005	granulocytic anaplasmosis	GU236787	KF244897	KF244183	KF243800	KF244566	KF245332	KF243417	KF243034
sheep_5064EM	Huhn et al. 2014, PLoS One, 9: e93725	Scharf et al. 2011, J. Clin. Microbiol., 49: 790	reported previously	Ovis aries	65	NT	1	8	2	1	4	38	24	25	4		positiv	positiv	Norway	2005	granulocytic anaplasmosis	GU236762	KF244887	KF244184	KF243801	KF244567	KF245333	KF243418	KF243035
sheep_5074EM	Huhn et al. 2014, PLoS One, 9: e93725	Scharf et al. 2011, J. Clin. Microbiol., 49: 790	reported previously	Ovis aries	50	NT	1	2	2	2	3	1	22	2	4		positiv	positiv	Norway	2005	granulocytic anaplasmosis	GU236763	KF244776	KF244185	KF243802	KF244568	KF245334	KF243419	KF243036
sheep_5075EM	Huhn et al. 2014, PLoS One, 9: e93725	Scharf et al. 2011, J. Clin. Microbiol., 49: 790	reported previously	Ovis aries	56	NT	1	9	6	1	5	11	25	24	4		positiv	positiv	Norway	2005	granulocytic anaplasmosis	GU236764	KF244861	KF244186	KF243803	KF244569	KF245335	KF243420	KF243037
sheep_5081EM	Huhn et al. 2014, PLoS One, 9: e93725	Scharf et al. 2011, J. Clin. Microbiol., 49: 790	reported previously	Ovis aries	NT	NT	1	3	NT	NT	NT	6	NT	1	4		positiv	positiv	Norway	2005	granulocytic anaplasmosis	GU236765	KF244653	KF244187	KF243804	KF244570	KF245336	KF243421	KF243038
sheep_5082EM	Huhn et al. 2014, PLoS One, 9: e93725	Scharf et al. 2011, J. Clin. Microbiol., 49: 790	reported previously	Ovis aries	53	NT	1	10	11	6	4	36	26	19	4		positiv	positiv	Norway	2005	granulocytic anaplasmosis	GU236766	KF244779	KF244188	KF243805	KF244571	KF245337	KF243422	KF243039
sheep_5089TM	Huhn et al. 2014, PLoS One, 9: e93725	Scharf et al. 2011, J. Clin. Microbiol., 49: 790	reported previously	Ovis aries	75	NT	1	43	36	6	4	43	30	1	4		positiv	positiv	Norway	2005	granulocytic anaplasmosis	GU236770	KF244898	KF244189	KF243806	KF244572	KF245338	KF243423	KF243040
sheep_5093TM	Huhn et al. 2014, PLoS One, 9: e93725	Scharf et al. 2011, J. Clin. Microbiol., 49: 790	reported previously	Ovis aries	6	NT	1	47	3	10	4	7	2	2	1		positiv	positiv	Norway	2005	granulocytic anaplasmosis	GU236771	KF244654	KF244190	KF243807	KF244573	KF245339	KF243424	KF243041
sheep_5094TM	Huhn et al. 2014, PLoS One, 9: e93725	Scharf et al. 2011, J. Clin. Microbiol., 49: 790	reported previously	Ovis aries	NT	NT	1	45	6	38	3	5	24	NT	4		positiv	positiv	Norway	2005	granulocytic anaplasmosis	GU236772	KF244900	KF244191	KF243808	KF244574	KF245340	KF243425	KF243042
sheep_5099EM	Huhn et al. 2014, PLoS One, 9: e93725	Scharf et al. 2011, J. Clin. Microbiol., 49: 790	reported previously	Ovis aries	7	NT	1	3	3	1	3	8	2	1	1		positiv	positiv	Norway	2005	granulocytic anaplasmosis	GU236767	KF244657	KF244192	KF243809	KF244575	KF245341	KF243426	KF243043
sheep_5100EM	Huhn et al. 2014, PLoS One, 9: e93725	Scharf et al. 2011, J. Clin. Microbiol., 49: 790	reported previously	Ovis aries	7	NT	1	3	3	1	3	8	2	1	1		positiv	positiv	Norway	2005	granulocytic anaplasmosis	GU236768	KF244658	KF244193	KF243810	KF244576	KF245342	KF243427	KF243044
sheep_5614TM	Huhn et al. 2014, PLoS One, 9: e93725	Scharf et al. 2011, J. Clin. Microbiol., 49: 790	reported previously	Ovis aries	NT	NT	1	NT	NT	NT	NT	11	2	2	4		positiv	positiv	Norway	2005	granulocytic anaplasmosis	GU236773	KF244901	KF244194	KF243811	KF244577	KF245343	KF243428	KF243045
sheep_5616TM	Huhn et al. 2014, PLoS One, 9: e93725	Scharf et al. 2011, J. Clin. Microbiol., 49: 790	reported previously	Ovis aries	8	NT	1	12	12	7	3	9	2	2	4		positiv	positiv	Norway	2005	granulocytic anaplasmosis	GU236774	KF244659	KF244195	KF243812	KF244578	KF245344	KF243429	KF243046
sheep_5622TM	Huhn et al. 2014, PLoS One, 9: e93725	Scharf et al. 2011, J. Clin. Microbiol., 49: 790	reported previously	Ovis aries	NT	NT	1	27	NT	7	NT	NT	NT	NT	4		positiv	positiv	Norway	2005	granulocytic anaplasmosis	GU236775	KF244902	KF244196	KF243813	KF244579	KF245345	KF243430	KF243047
sheep_5623TM	Huhn et al. 2014, PLoS One, 9: e93725	Scharf et al. 2011, J. Clin. Microbiol., 49: 790	reported previously	Ovis aries	138	NT	1	47	66	10	21	10	31	1	4		positiv	positiv	Norway	2005	granulocytic anaplasmosis	GU236776	KF244971	KF244197	KF243814	KF244580	KF245346	KF243431	KF243048
sheep_5626TM	Huhn et al. 2014, PLoS One, 9: e93725	Scharf et al. 2011, J. Clin. Microbiol., 49: 790	reported previously	Ovis aries	9	NT	1	2	5	11	7	10	5	3	4		positiv	positiv	Norway	2005	granulocytic anaplasmosis	GU236777	KF244660	KF244198	KF243815	KF244581	KF245347	KF243432	KF243049
sheep_5631TM	Huhn et al. 2014, PLoS One, 9: e93725	Scharf et al. 2011, J. Clin. Microbiol., 49: 790	reported previously	Ovis aries	75	NT	1	43	36	6	4	43	30	1	4		positiv	positiv	Norway	2005	granulocytic anaplasmosis	GU236778	KF244899	KF244199	KF243816	KF244582	KF245348	KF243433	KF243050
sheep_5639TM	Huhn et al. 2014, PLoS One, 9: e93725	Scharf et al. 2011, J. Clin. Microbiol., 49: 790	reported previously	Ovis aries	65	NT	1	8	2	1	4	38	24	25	4		positiv	positiv	Norway	2005	granulocytic anaplasmosis	GU236779	KF244888	KF244200	KF243817	KF244583	KF245349	KF243434	KF243051
sheep_6054	Huhn et al. 2014, PLoS One, 9: e93725	Scharf et al. 2011, J. Clin. Microbiol., 49: 790	reported previously	Ovis aries	82	NT	1	3	33	29	3	2	2	4	1		positiv	positiv	Norway	2007	granulocytic anaplasmosis	GU236799	KF244909	KF244201	KF243818	KF244584	KF245350	KF243435	KF243052
sheep_7	Huhn et al. 2014, PLoS One, 9: e93725	Scharf et al. 2011, J. Clin. Microbiol., 49: 790	reported previously	Ovis aries	83	NT	1	55	6	10	32	47	22	2	4		positiv	positiv	Norway	1998	granulocytic anaplasmosis	GU236748	KF244910	KF244202	KF243819	KF244585	KF245351	KF243436	KF243053
sheep_8	Huhn et al. 2014, PLoS One, 9: e93725	Scharf et al. 2011, J. Clin. Microbiol., 49: 790	reported previously	Ovis aries	84	NT	1	56	33	10	3	41	39	1	4		not done	not done	Norway	1998	granulocytic anaplasmosis	GU236749	KF244911	KF244203	KF243820	KF244586	KF245352	KF243437	KF243054
sheep_adult1KK	Huhn et al. 2014, PLoS One, 9: e93725	Scharf et al. 2011, J. Clin. Microbiol., 49: 790	reported previously	Ovis aries	10	NT	1	3	3	7	3	6	2	4	1		positiv	positiv	Norway	2005	granulocytic anaplasmosis	GU236755	KF244661	KF244204	KF243821	KF244587	KF245353	KF243438	KF243055
sheep_F1480	Majazki et al. 2013, BMC Vet. Res., 9: 235	Majazki et al. 2013, BMC Vet. Res., 9: 235	reported previously	Ovis aries	187	NT	1	23	9	65	52	38	39	2	4		positiv	positiv	Germany	2012	granulocytic anaplasmosis	KC740483	KF245029	KF244205	KF243822	KF244588	KF245354	KF243439	KF243056
sheep_Norway Var. 2	Barbet el al. 2013, Pathogens, 2: 554	Barbet el al. 2013, Pathogens, 2: 554	GenBank	Ovis aries	82	NT	1	3	33	29	3	2	2	4	1		positiv	positiv	Norway	2002	granulocytic anaplasmosis	CP015376	CP015376	CP015376	CP015376	CP015376	CP015376	CP015376	CP015376
sheep_SH1	Huhn et al. 2014, PLoS One, 9: e93725	Scharf et al. 2011, J. Clin. Microbiol., 49: 790	reported previously	Ovis aries	79	NT	1	56	38	11	21	38	36	2	4		positiv	positiv	Germany	2006	healthy carrier	GU236788	KF244903	KF244206	KF243823	KF244589	KF245355	KF243440	KF243057
sheep_SH11	Huhn et al. 2014, PLoS One, 9: e93725	Scharf et al. 2011, J. Clin. Microbiol., 49: 790	reported previously	Ovis aries	80	NT	1	27	3	44	3	38	37	2	4		positiv	positiv	Germany	2006	healthy carrier	GU236794	KF244907	KF244207	KF243824	KF244590	KF245356	KF243441	KF243058
sheep_SH13	Huhn et al. 2014, PLoS One, 9: e93725	Scharf et al. 2011, J. Clin. Microbiol., 49: 790	reported previously	Ovis aries	not done	not done	not done	not done	not done	not done	not done	not done	not done	not done	1		not done	not done	Germany	2006	healthy carrier	GU236795	not done	not done	not done	not done	not done	not done	not done
sheep_SH14	Huhn et al. 2014, PLoS One, 9: e93725	Scharf et al. 2011, J. Clin. Microbiol., 49: 790	reported previously	Ovis aries	54	1	1	27	15	6	3	2	11	7	1		positiv	positiv	Germany	2006	healthy carrier	GU236796	KF244812	KF244208	KF243825	KF244591	KF245357	KF243442	KF243059
sheep_SH15	Huhn et al. 2014, PLoS One, 9: e93725	Scharf et al. 2011, J. Clin. Microbiol., 49: 790	reported previously	Ovis aries	79	NT	1	56	38	11	21	38	36	2	4		positiv	positiv	Germany	2006	healthy carrier	GU236797	KF244905	KF244209	KF243826	KF244592	KF245358	KF243443	KF243060
sheep_SH16	Huhn et al. 2014, PLoS One, 9: e93725	Scharf et al. 2011, J. Clin. Microbiol., 49: 790	reported previously	Ovis aries	81	NT	1	71	40	45	3	2	38	28	4		positiv	positiv	Germany	2006	healthy carrier	GU236798	KF244908	KF244210	KF243827	KF244593	KF245359	KF243444	KF243061
sheep_SH4	Huhn et al. 2014, PLoS One, 9: e93725	Scharf et al. 2011, J. Clin. Microbiol., 49: 790	reported previously	Ovis aries	79	NT	1	56	38	11	21	38	36	2	4		positiv	positiv	Germany	2006	healthy carrier	GU236789	KF244904	KF244211	KF243828	KF24459	KF245360	KF243445	KF243062
sheep_SH5	Huhn et al. 2014, PLoS One, 9: e93725	Scharf et al. 2011, J. Clin. Microbiol., 49: 790	reported previously	Ovis aries	not done	not done	not done	not done	not done	not done	not done	not done	not done	not done	4		not done	not done	Germany	2006	healthy carrier	GU236790	not done	not done	not done	not done	not done	not done	not done
sheep_SH6	Huhn et al. 2014, PLoS One, 9: e93725	Scharf et al. 2011, J. Clin. Microbiol., 49: 790	reported previously	Ovis aries	54	1	1	27	15	6	3	2	11	7	1		positiv	positiv	Germany	2006	healthy carrier	GU236791	KF244810	KF244212	KF243829	KF244595	KF245361	KF243446	KF243063
sheep_SH8	Huhn et al. 2014, PLoS One, 9: e93725	Scharf et al. 2011, J. Clin. Microbiol., 49: 790	reported previously	Ovis aries	80	NT	1	27	3	44	3	38	37	2	4		positiv	positiv	Germany	2006	healthy carrier	GU236792	KF244906	KF244213	KF243830	KF244596	KF245362	KF243447	KF243064
sheep_SH9	Huhn et al. 2014, PLoS One, 9: e93725	Scharf et al. 2011, J. Clin. Microbiol., 49: 790	reported previously	Ovis aries	54	1	1	27	15	6	3	2	11	7	1		positiv	positiv	Germany	2006	healthy carrier	GU236793	KF244811	KF244214	KF243831	KF244597	KF245363	KF243448	KF243065
sheep_variant1	Huhn et al. 2014, PLoS One, 9: e93725	Stuen et al. 2010, J. Wildl. Dis., 46: 803	reported previously	Ovis aries	NT	NT	1	NT	NT	NT	NT	NT	NT	NT	4		positiv	positiv	Norway	2002	granulocytic anaplasmosis	GQ428334	KF244892	KF244215	KF243832	KF244598	KF245364	KF243449	KF243066
shrew_S1	Majazki et al. 2013, BMC Vet. Res., 9: 235	Bown et al. 2011, Vector Borne Zoonotic Dis, 11: 947	reported previously	Sorex araneus	152	2	3	86	56	52	37	75	35	43	5		negativ	negativ	UK	2004	healthy carrier	KC740475	KF244995	KF244216	KF243833	KF244599	KF245365	KF243450	KF243067
shrew_S2	Majazki et al. 2013, BMC Vet. Res., 9: 235	Bown et al. 2011, Vector Borne Zoonotic Dis, 11: 947	reported previously	Sorex araneus	153	2	3	85	56	52	37	75	35	43	5		negativ	negativ	UK	2004	healthy carrier	KC740476	KF244996	KF244217	KF243834	KF244600	KF245366	KF243451	KF243068
shrew_S3	Majazki et al. 2013, BMC Vet. Res., 9: 235	Bown et al. 2011, Vector Borne Zoonotic Dis, 11: 947	reported previously	Sorex araneus	153	2	3	85	56	52	37	75	35	43	5		negativ	negativ	UK	2004	healthy carrier	KC740477	KF244997	KF244218	KF243835	KF244601	KF245367	KF243452	KF243069
sika_deer_11	this study	this study	this study	Cervus nippon	239	NT	1	27	33	78	4	102	19	19	3		positiv	positiv	Germany	2013	healthy carrier	MH997052	MH987538	MH987300	MH987181	MH987419	MH987657	MH987062	MH986943
sika_deer_12	this study	this study	this study	Cervus nippon	240	NT	1	1	33	38	4	103	85	1	1		positiv	positiv	Germany	2013	healthy carrier	MH987742	MH987539	MH987301	MH987182	MH987420	MH987658	MH987063	MH986944
sika_deer_13	this study	this study	this study	Cervus nippon	278	NT	1	113	15	78	62	98	49	1	not done		positiv	positiv	Germany	2013	healthy carrier	MK548126	MK548126	MK548136	MK548146	MK548156	MK548166	MK548176	MK548186
sika_deer_17	this study	this study	this study	Cervus nippon	241	NT	1	114	33	82	58	2	86	19	1		positiv	positiv	Germany	2013	healthy carrier	MH987704	MH987540	MH987302	MH987183	MH987421	MH987659	MH987064	MH986945
sika_deer_23	this study	this study	this study	Cervus nippon	not done	not done	not done	not done	not done	not done	not done	not done	not done	not done	4		positiv	positiv	Germany	2013	healthy carrier	MK548196	not done	not done	not done	not done	not done	not done	not done
sika_deer_3	this study	this study	this study	Cervus nippon	NT	NT	1	NT	NT	73	NT	98	49	1	1		positiv	positiv	Germany	2011	healthy carrier	MH987705	MH987541	MH987303	MH987184	MH987422	MH987660	MH987065	MH986946
sika_deer_5	this study	this study	this study	Cervus nippon	NT	NT	1	1	33	79	5	NT	48	1	NT	1, 3, 4	positiv	positiv	Germany	2011	healthy carrier	MH987743, MH997053, MH997054	MH987542	MH987304	MH987185	MH987423	MH987661	MH987066	MH986947
sika_deer_7	this study	this study	this study	Cervus nippon	237	NT	1	1	33	82	21	104	66	1	1		positiv	positiv	Germany	2011	healthy carrier	MH987706	MH987543	MH987305	MH987186	MH987424	MH987662	MH987067	MH986948
sika_deer_9	this study	this study	this study	Cervus nippon	238	NT	2	122	16	18	13	15	89	16	2		positiv	positiv	Germany	2013	healthy carrier	MH987760	MH987544	MH987306	MH987187	MH987425	MH987663	MH987068	MH986949
tick_ No. 24	GenBank	GenBank	GenBank	Ixodes persulcatus	not done	not done	not done	not done	not done	not done	not done	not done	not done	not done	8		not done	not done	Russia	2003	none	AY502606	not done	not done	not done	not done	not done	not done	not done
tick_ No.10	GenBank	GenBank	GenBank	Ixodes persulcatus	not done	not done	not done	not done	not done	not done	not done	not done	not done	not done	8		not done	not done	Russia	2003	none	AY502605	not done	not done	not done	not done	not done	not done	not done
tick_1195-2015	Mukhacheva et al. submitted	Mukhacheva et al. submitted	reported previously	Ixodes persulcatus	286	17	6	142	114	102	65	131	101	78	10		not done	not done	Russia	2015	none	MN557778	MN557429	MN557474	MN557519	MN557564	MN557609	MN557654	MN557699
tick_1239-2017	Mukhacheva et al. 2019, Ticks Tick Borne Dis., 10: 775	Mukhacheva et al. 2019, Ticks Tick Borne Dis., 10: 775	GenBank	Ixodes persulcatus	279	16	5	138	97	101	64	130	90	66	8		not done	not done	Russia	2017	none	MN557744	MK251251	MK251276	MK251301	MK251326	MK251351	MK251376	MK251401
tick_1240-2015	Mukhacheva et al. submitted	Mukhacheva et al. submitted	reported previously	I. persulcatus/I. pavlovskyi hybrid	299	16	5	139	97	85	60	130	90	67	8		not done	not done	Russia	2015	none	MN557745	MN557430	MN557475	MN557520	MN557565	MN557610	MN557655	MN557700
tick_1263-2015	Mukhacheva et al. submitted	Mukhacheva et al. submitted	reported previously	Ixodes persulcatus	300	16	5	141	97	86	64	130	90	66	8		not done	not done	Russia	2015	none	MN557746	MN557431	MN557476	MN557521	MN557566	MN557611	MN557656	MN557701
tick_1264-2014	Mukhacheva et al. submitted	Mukhacheva et al. submitted	reported previously	Ixodes persulcatus	301	17	6	155	114	102	65	131	101	77	10		not done	not done	Russia	2014	none	MN557779	MN557432	MN557477	MN557522	MN557567	MN557612	MN557657	MN557702
tick_1269-2015	Mukhacheva et al. submitted	Mukhacheva et al. submitted	reported previously	Ixodes persulcatus	302	16	5	156	97	101	64	130	90	66	8		not done	not done	Russia	2015	none	MN557747	MN557433	MN557478	MN557523	MN557568	MN557613	MN557658	MN557703
tick_1269-2017	Mukhacheva et al. 2019, Ticks Tick Borne Dis., 10: 775	Mukhacheva et al. 2019, Ticks Tick Borne Dis., 10: 775	GenBank	Ixodes persulcatus	279	16	5	138	97	101	64	130	90	66	not done		not done	not done	Russia	2017	none	not done	MK251252	MK251277	MK251302	MK251327	MK251352	MK251377	MK251402
tick_1286-2014	Mukhacheva et al. submitted	Mukhacheva et al. submitted	reported previously	Ixodes persulcatus	290	17	6	145	114	102	65	131	101	77	10		not done	not done	Russia	2014	none	MN557780	MN557434	MN557479	MN557524	MN557569	MN557614	MN557659	MN557704
tick_1287-2017	Mukhacheva et al. 2019, Ticks Tick Borne Dis., 10: 775	Mukhacheva et al. 2019, Ticks Tick Borne Dis., 10: 775	GenBank	Ixodes pavlovskyi	280	16	5	139	98	86	63	130	90	67	8		not done	not done	Russia	2017	none	MN557748	MK251253	MK251278	MK251303	MK251328	MK251353	MK251378	MK251403
tick_1294-2017	Mukhacheva et al. 2019, Ticks Tick Borne Dis., 10: 775	Mukhacheva et al. 2019, Ticks Tick Borne Dis., 10: 775	GenBank	Ixodes persulcatus	280	16	5	139	98	86	63	130	90	67	8		not done	not done	Russia	2017	none	MN557749	MK251254	MK251279	MK251304	MK251329	MK251354	MK251379	MK251404
tick_1300-2017	Mukhacheva et al. 2019, Ticks Tick Borne Dis., 10: 775	Mukhacheva et al. 2019, Ticks Tick Borne Dis., 10: 775	GenBank	I. persulcatus/I. pavlovskyi hybrid	281	16	5	139	97	85	60	130	90	66	8		not done	not done	Russia	2017	none	MN557750	MK251255	MK251280	MK251305	MK251330	MK251355	MK251380	MK251405
tick_1347-2014	Mukhacheva et al. submitted	Mukhacheva et al. submitted	reported previously	Ixodes persulcatus	290	17	6	145	114	102	65	131	101	77	10		not done	not done	Russia	2014	none	MN557781	MN557435	MN557480	MN557525	MN557570	MN557615	MN557660	MN557705
tick_1400-2014	Mukhacheva et al. submitted	Mukhacheva et al. submitted	reported previously	Ixodes persulcatus	290	17	6	145	114	102	65	131	101	77	10		not done	not done	Russia	2014	none	MN557782	MN557436	MN557481	MN557526	MN557571	MN557616	MN557661	MN557706
tick_1411-2015	Mukhacheva et al. submitted	Mukhacheva et al. submitted	reported previously	Ixodes persulcatus	286	17	6	142	114	102	65	131	101	78	not done		not done	not done	Russia	2015	none	not done	MN557437	MN557482	MN557527	MN557572	MN557617	MN557662	MN557707
tick_1435-2013	Mukhacheva et al. 2019, Ticks Tick Borne Dis., 10: 775	Mukhacheva et al. 2019, Ticks Tick Borne Dis., 10: 775	GenBank	Ixodes persulcatus	283	16	5	148	116	86	64	130	90	66	8		not done	not done	Russia	2013	none	MN557751	MK251256	MK251281	MK251306	MK251331	MK251356	MK251381	MK251406
tick_1446-2015	Mukhacheva et al. submitted	Mukhacheva et al. submitted	reported previously	Ixodes persulcatus	304	16	5	139	97	86	68	136	90	66	8		not done	not done	Russia	2015	none	MN557752	MN557438	MN557483	MN557528	MN557573	MN557618	MN557663	MN557708
tick_149-2013	Mukhacheva et al. 2019, Ticks Tick Borne Dis., 10: 775	Mukhacheva et al. 2019, Ticks Tick Borne Dis., 10: 775	GenBank	Ixodes persulcatus	284	16	5	140	97	85	60	130	90	66	not done		not done	not done	Russia	2013	none	not done	MK251257	MK251282	MK251307	MK251332	MK251357	MK251382	MK251407
tick_1512-2015	Mukhacheva et al. 2019, Ticks Tick Borne Dis., 10: 775	Mukhacheva et al. 2019, Ticks Tick Borne Dis., 10: 775	GenBank	Ixodes persulcatus	285	16	5	141	97	86	64	130	90	67	not done		not done	not done	Russia	2015	none	not done	MK251258	MK251283	MK251308	MK251333	MK251358	MK251383	MK251408
tick_1521-2015	Mukhacheva et al. submitted	Mukhacheva et al. submitted	reported previously	Ixodes persulcatus	291	17	6	146	114	102	65	131	101	78	not done		not done	not done	Russia	2015	none	not done	MN557439	MN557484	MN557529	MN557574	MN557619	MN557664	MN557709
tick_1525-2015	Mukhacheva et al. 2019, Ticks Tick Borne Dis., 10: 775	Mukhacheva et al. 2019, Ticks Tick Borne Dis., 10: 775	GenBank	Ixodes persulcatus	286	17	6	142	114	102	65	131	101	78	not done		not done	not done	Russia	2015	none	not done	MK251259	MK251284	MK251309	MK251334	MK251359	MK251384	MK251409
tick_1546-2015	Mukhacheva et al. 2019, Ticks Tick Borne Dis., 10: 775	Mukhacheva et al. 2019, Ticks Tick Borne Dis., 10: 775	GenBank	Ixodes persulcatus	285	16	5	141	97	86	64	130	90	67	8		not done	not done	Russia	2015	none	MN557753	MK251260	MK251285	MK251310	MK251335	MK251360	MK251385	MK251410
tick_1640-2014	Mukhacheva et al. 2019, Ticks Tick Borne Dis., 10: 775	Mukhacheva et al. 2019, Ticks Tick Borne Dis., 10: 775	GenBank	Ixodes persulcatus	280	16	5	139	98	86	63	130	90	67	8		not done	not done	Russia	2014	none	MN557754	MK251261	MK251286	MK251311	MK251336	MK251361	MK251386	MK251411
tick_1652-2014	Mukhacheva et al. submitted	Mukhacheva et al. submitted	reported previously	I. persulcatus/I. pavlovskyi hybrid	305	16	5	138	98	101	64	130	90	66	8		not done	not done	Russia	2014	none	MN557755	MN557440	MN557485	MN557530	MN557575	MN557620	MN557665	MN557710
tick_1674-2014	Mukhacheva et al. 2019, Ticks Tick Borne Dis., 10: 775	Mukhacheva et al. 2019, Ticks Tick Borne Dis., 10: 775	GenBank	Ixodes persulcatus	279	16	5	138	97	101	64	130	90	66	8		not done	not done	Russia	2014	none	MN557756	MK251262	MK251287	MK251312	MK251337	MK251362	MK251387	MK251412
tick_1700-2014	Mukhacheva et al. 2019, Ticks Tick Borne Dis., 10: 775	Mukhacheva et al. 2019, Ticks Tick Borne Dis., 10: 775	GenBank	Ixodes pavlovskyi	280	16	5	139	98	86	63	130	90	67	8		not done	not done	Russia	2014	none	MN557757	MK251263	MK251288	MK251313	MK251338	MK251363	MK251388	MK251413
tick_1704-2014	Mukhacheva et al. submitted	Mukhacheva et al. submitted	reported previously	Ixodes persulcatus	284	16	5	140	97	85	60	130	90	66	8		not done	not done	Russia	2014	none	MN557758	MN557441	MN557486	MN557531	MN557576	MN557621	MN557666	MN557711
tick_1710-2014	Mukhacheva et al. submitted	Mukhacheva et al. submitted	reported previously	Ixodes persulcatus	280	16	5	139	98	86	63	130	90	67	8		not done	not done	Russia	2014	none	MN557759	MN557442	MN557487	MN557532	MN557577	MN557622	MN557667	MN557712
tick_1717-2014	Mukhacheva et al. submitted	Mukhacheva et al. submitted	reported previously	Ixodes pavlovskyi	291	17	6	146	114	102	65	131	101	78	10		not done	not done	Russia	2014	none	MN557783	MN557443	MN557488	MN557533	MN557578	MN557623	MN557668	MN557713
tick_1719-2014	Mukhacheva et al. submitted	Mukhacheva et al. submitted	reported previously	Ixodes persulcatus	280	16	5	139	98	86	63	130	90	67	8		not done	not done	Russia	2014	none	MN557760	MN557444	MN557489	MN557534	MN557579	MN557624	MN557669	MN557714
tick_174-2013	Mukhacheva et al. 2019, Ticks Tick Borne Dis., 10: 775	Mukhacheva et al. 2019, Ticks Tick Borne Dis., 10: 775	GenBank	Ixodes persulcatus	287	16	5	143	97	85	64	130	90	67	8		not done	not done	Russia	2013	none	MN557761	MK251264	MK251289	MK251314	MK251339	MK251364	MK251389	MK251414
tick_1751-2014	Mukhacheva et al. submitted	Mukhacheva et al. submitted	reported previously	Ixodes persulcatus	291	17	6	146	114	102	65	131	101	78	10		not done	not done	Russia	2014	none	MN557784	MN557445	MN557490	MN557535	MN557580	MN557625	MN557670	MN557715
tick_1862-2014	Mukhacheva et al. submitted	Mukhacheva et al. submitted	reported previously	I. persulcatus/I. pavlovskyi hybrid	286	17	6	142	114	102	65	131	101	78	not done		not done	not done	Russia	2014	none	not done	MN557446	MN557491	MN557536	MN557581	MN557626	MN557671	MN557716
tick_1877-2014	Mukhacheva et al. submitted	Mukhacheva et al. submitted	reported previously	I. persulcatus/I. pavlovskyi hybrid	284	16	5	140	97	85	60	130	90	66	8		not done	not done	Russia	2014	none	MN557762	MN557447	MN557492	MN557537	MN557582	MN557627	MN557672	MN557717
tick_1895-2014	Mukhacheva et al. submitted	Mukhacheva et al. submitted	reported previously	Ixodes pavlovskyi	291	17	6	146	114	102	65	131	101	78	10		not done	not done	Russia	2014	none	MN557785	MN557448	MN557493	MN557538	MN557583	MN557628	MN557673	MN557718
tick_1909-2014	Mukhacheva et al. submitted	Mukhacheva et al. submitted	reported previously	I. persulcatus/I. pavlovskyi hybrid	286	17	6	142	114	102	65	131	101	78	10		not done	not done	Russia	2014	none	MN557786	MN557449	MN557494	MN557539	MN557584	MN557629	MN557674	MN557719
tick_1925-2014	Mukhacheva et al. submitted	Mukhacheva et al. submitted	reported previously	Ixodes persulcatus	284	16	5	140	97	85	60	130	90	66	8		not done	not done	Russia	2014	none	MN557763	MN557450	MN557495	MN557540	MN557585	MN557630	MN557675	MN557720
tick_2044-2014	Mukhacheva et al. submitted	Mukhacheva et al. submitted	reported previously	Ixodes pavlovskyi	286	17	6	142	114	102	65	131	101	78	not done		not done	not done	Russia	2014	none	not done	MN557451	MN557496	MN557541	MN557586	MN557631	MN557676	MN557721
tick_2058-2014	Mukhacheva et al. submitted	Mukhacheva et al. submitted	reported previously	Ixodes pavlovskyi	291	17	6	146	114	102	65	131	101	78	10		not done	not done	Russia	2014	none	MN557787	MN557452	MN557497	MN557542	MN557587	MN557632	MN557677	MN557722
tick_206-2016	Mukhacheva et al. submitted	Mukhacheva et al. submitted	reported previously	Ixodes persulcatus	290	17	6	145	114	102	65	131	101	77	10		not done	not done	Russia	2016	none	MN557788	MN557453	MN557498	MN557543	MN557588	MN557633	MN557678	MN557723
tick_2093-2014	Mukhacheva et al. submitted	Mukhacheva et al. submitted	reported previously	Ixodes persulcatus	306	16	5	139	98	86	69	130	90	67	8		not done	not done	Russia	2014	none	MN557764	MN557454	MN557499	MN557544	MN557589	MN557634	MN557679	MN557724
tick_2096-2014	Mukhacheva et al. submitted	Mukhacheva et al. submitted	reported previously	Ixodes persulcatus	280	16	5	139	98	86	63	130	90	67	8		not done	not done	Russia	2014	none	MN557765	MN557455	MN557500	MN557545	MN557590	MN557635	MN557680	MN557725
tick_2100-2014	Mukhacheva et al. submitted	Mukhacheva et al. submitted	reported previously	Ixodes persulcatus	280	16	5	139	98	86	63	130	90	67	8		not done	not done	Russia	2014	none	MN557766	MN557456	MN557501	MN557546	MN557591	MN557636	MN557681	MN557726
tick_2118-2014	Mukhacheva et al. submitted	Mukhacheva et al. submitted	reported previously	Ixodes persulcatus	279	16	5	138	97	101	64	130	90	66	8		not done	not done	Russia	2014	none	MN557767	MN557457	MN557502	MN557547	MN557592	MN557637	MN557682	MN557727
tick_2135-2014	Mukhacheva et al. submitted	Mukhacheva et al. submitted	reported previously	I. persulcatus/I. pavlovskyi hybrid	280	16	5	139	98	86	63	130	90	67	8		not done	not done	Russia	2014	none	MN557768	MN557458	MN557503	MN557548	MN557593	MN557638	MN557683	MN557728
tick_266-2016	Mukhacheva et al. submitted	Mukhacheva et al. submitted	reported previously	Ixodes persulcatus	290	17	6	145	114	102	65	131	101	77	10		not done	not done	Russia	2016	none	MN557789	MN557459	MN557504	MN557549	MN557594	MN557639	MN557684	MN557729
tick_308-2016	Mukhacheva et al. submitted	Mukhacheva et al. submitted	reported previously	Ixodes persulcatus	307	17	6	145	114	103	65	131	101	77	10		not done	not done	Russia	2016	none	MN557790	MN557460	MN557505	MN557550	MN557595	MN557640	MN557685	MN557730
tick_31-2012	Mukhacheva et al. submitted	Mukhacheva et al. submitted	reported previously	Ixodes persulcatus	290	17	6	145	114	102	65	131	101	77	not done		not done	not done	Russia	2012	none	not done	MN557461	MN557506	MN557551	MN557596	MN557641	MN557686	MN557731
tick_340-2013	Mukhacheva et al. 2019, Ticks Tick Borne Dis., 10: 775	Mukhacheva et al. 2019, Ticks Tick Borne Dis., 10: 775	GenBank	Ixodes persulcatus	282	16	5	139	97	86	63	130	90	66	8		not done	not done	Russia	2013	none	MN557769	MK251265	MK251290	MK251315	MK251340	MK251365	MK251390	MK251415
tick_414-2016	Mukhacheva et al. submitted	Mukhacheva et al. submitted	reported previously	Ixodes persulcatus	290	17	6	145	114	102	65	131	101	77	10		not done	not done	Russia	2016	none	MN557791	MN557462	MN557507	MN557552	MN557597	MN557642	MN557687	MN557732
tick_416-2018	Mukhacheva et al. 2019, Ticks Tick Borne Dis., 10: 775	Mukhacheva et al. 2019, Ticks Tick Borne Dis., 10: 775	GenBank	Ixodes persulcatus	288	17	6	144	115	102	65	131	101	77	10		not done	not done	Russia	2018	none	MN557792	MK251266	MK251291	MK251316	MK251341	MK251366	MK251391	MK251416
tick_445-2018	Mukhacheva et al. 2019, Ticks Tick Borne Dis., 10: 775	Mukhacheva et al. 2019, Ticks Tick Borne Dis., 10: 775	GenBank	Ixodes persulcatus	289	NT	6	145	115	102	66	133	101	77	10		not done	not done	Russia	2018	none	MN557793	MK251267	MK251292	MK251317	MK251342	MK251367	MK251392	MK251417
tick_457-2019	Mukhacheva et al. submitted	Mukhacheva et al. submitted	reported previously	Ixodes persulcatus	308	16	5	152	97	86	60	130	90	80	8		not done	not done	Russia	2019	none	MN557770	MN557463	MN557508	MN557553	MN557598	MN557643	MN557688	MN557733
tick_493-2018	Mukhacheva et al. 2019, Ticks Tick Borne Dis., 10: 775	Mukhacheva et al. 2019, Ticks Tick Borne Dis., 10: 775	GenBank	Ixodes persulcatus	290	17	6	145	114	102	65	131	101	77	10		not done	not done	Russia	2018	none	MN557794	MK251268	MK251293	MK251318	MK251343	MK251368	MK251393	MK251418
tick_494-2018	Mukhacheva et al. 2019, Ticks Tick Borne Dis., 10: 775	Mukhacheva et al. 2019, Ticks Tick Borne Dis., 10: 775	GenBank	Ixodes persulcatus	290	17	6	145	114	102	65	131	101	77	10		not done	not done	Russia	2018	none	MN557795	MK251269	MK251294	MK251319	MK251344	MK251369	MK251394	MK251419
tick_520-2019	Mukhacheva et al. submitted	Mukhacheva et al. submitted	reported previously	Ixodes persulcatus	311	16	5	153	97	86	64	130	90	80	8		not done	not done	Russia	2019	none	MN557771	MN557464	MN557509	MN557554	MN557599	MN557644	MN557689	MN557734
tick_531-2019	Mukhacheva et al. submitted	Mukhacheva et al. submitted	reported previously	Ixodes persulcatus	309	16	5	154	97	86	64	137	90	66	8		not done	not done	Russia	2019	none	MN557772	MN557465	MN557510	MN557555	MN557600	MN557645	MN557690	MN557735
tick_535-2019	Mukhacheva et al. submitted	Mukhacheva et al. submitted	reported previously	Ixodes persulcatus	310	16	5	154	97	86	64	137	90	81	8		not done	not done	Russia	2019	none	MN557773	MN557466	MN557511	MN557556	MN557601	MN557646	MN557691	MN557736
tick_636-2017	Mukhacheva et al. 2019, Ticks Tick Borne Dis., 10: 775	Mukhacheva et al. 2019, Ticks Tick Borne Dis., 10: 775	GenBank	Ixodes persulcatus	280	16	5	139	98	86	63	130	90	67	8		not done	not done	Russia	2017	none	MN557774	MK251270	MK251295	MK251320	MK251345	MK251370	MK251395	MK251420
tick_726-2017	Mukhacheva et al. 2019, Ticks Tick Borne Dis., 10: 775	Mukhacheva et al. 2019, Ticks Tick Borne Dis., 10: 775	GenBank	Ixodes pavlovskyi	291	17	6	146	114	102	65	131	101	78	not done		not done	not done	Russia	2017	none	not done	MK251271	MK251296	MK251321	MK251346	MK251371	MK251396	MK251421
tick_745-2017	Mukhacheva et al. 2019, Ticks Tick Borne Dis., 10: 775	Mukhacheva et al. 2019, Ticks Tick Borne Dis., 10: 775	GenBank	Ixodes pavlovskyi	280	16	5	139	98	86	63	130	90	67	not done		not done	not done	Russia	2017	none	not done	MK251272	MK251297	MK251322	MK251347	MK251372	MK251397	MK251422
tick_780-2017	Mukhacheva et al. 2019, Ticks Tick Borne Dis., 10: 775	Mukhacheva et al. 2019, Ticks Tick Borne Dis., 10: 775	GenBank	Ixodes persulcatus	279	16	5	138	97	101	64	130	90	66	8		not done	not done	Russia	2017	none	MN557775	MK251273	MK251298	MK251323	MK251348	MK251373	MK251398	MK251423
tick_846-2011	Mukhacheva et al. 2019, Ticks Tick Borne Dis., 10: 775	Mukhacheva et al. 2019, Ticks Tick Borne Dis., 10: 775	GenBank	Ixodes persulcatus	292	NT	5	147	97	86	67	132	90	79	8		not done	not done	Russia	2011	none	MN557776	MK251274	MK251299	MK251324	MK251349	MK251374	MK251399	MK251424
tick_97-2016	Mukhacheva et al. 2019, Ticks Tick Borne Dis., 10: 775	Mukhacheva et al. 2019, Ticks Tick Borne Dis., 10: 775	GenBank	Ixodes persulcatus	293	16	5	149	113	86	63	130	90	66	8		not done	not done	Russia	2016	none	MN557777	MK251275	MK251300	MK251325	MK251350	MK251375	MK251400	MK251425
tick_84689	Hoffman et al. submitted	Hoffman et al. submitted	reported previously	Ixodes sp.	not done	not done	not done	not done	not done	not done	not done	not done	not done	not done	9		not done	not done	Greece	2010	none	MN062926	not done	not done	not done	not done	not done	not done	not done
tick_AAUC_1	Tveten 2014, J. Pathog., 2014: 824897	Tveten 2014, J. Pathog., 2014: 824897	PubMLST	Ixodes ricinus	196	9	1	27	6	6	3	5	2	19	not done		not done	not done	Norway	2010	none	not done	PubMLST	PubMLST	PubMLST	PubMLST	PubMLST	PubMLST	PubMLST
tick_AAUC_10	Tveten 2014, J. Pathog., 2014: 824897	Tveten 2014, J. Pathog., 2014: 824897	PubMLST	Ixodes ricinus	203	10	1	23	9	7	4	11	2	2	not done		not done	not done	Norway	2011	none	not done	PubMLST	PubMLST	PubMLST	PubMLST	PubMLST	PubMLST	PubMLST
tick_AAUC_11	Tveten 2014, J. Pathog., 2014: 824897	Tveten 2014, J. Pathog., 2014: 824897	PubMLST	Ixodes ricinus	211	9	1	27	6	6	4	88	42	1	not done		not done	not done	Norway	2011	none	not done	PubMLST	PubMLST	PubMLST	PubMLST	PubMLST	PubMLST	PubMLST
tick_AAUC_12	Tveten 2014, J. Pathog., 2014: 824897	Tveten 2014, J. Pathog., 2014: 824897	PubMLST	Ixodes ricinus	212	9	1	27	6	6	4	88	42	2	not done		not done	not done	Norway	2011	none	not done	PubMLST	PubMLST	PubMLST	PubMLST	PubMLST	PubMLST	PubMLST
tick_AAUC_13	Tveten 2014, J. Pathog., 2014: 824897	Tveten 2014, J. Pathog., 2014: 824897	PubMLST	Ixodes ricinus	165	9	1	27	6	6	3	5	2	1	not done		not done	not done	Norway	2011	none	not done	PubMLST	PubMLST	PubMLST	PubMLST	PubMLST	PubMLST	PubMLST
tick_AAUC_14	Tveten 2014, J. Pathog., 2014: 824897	Tveten 2014, J. Pathog., 2014: 824897	PubMLST	Ixodes ricinus	197	11	1	43	1	7	3	2	2	19	not done		not done	not done	Norway	2011	none	not done	PubMLST	PubMLST	PubMLST	PubMLST	PubMLST	PubMLST	PubMLST
tick_AAUC_15	Tveten 2014, J. Pathog., 2014: 824897	Tveten 2014, J. Pathog., 2014: 824897	PubMLST	Ixodes ricinus	200	9	1	27	6	6	3	88	2	1	not done		not done	not done	Norway	2011	none	not done	PubMLST	PubMLST	PubMLST	PubMLST	PubMLST	PubMLST	PubMLST
tick_AAUC_16	Tveten 2014, J. Pathog., 2014: 824897	Tveten 2014, J. Pathog., 2014: 824897	PubMLST	Ixodes ricinus	202	11	1	43	1	7	4	4	2	1	not done		not done	not done	Norway	2011	none	not done	PubMLST	PubMLST	PubMLST	PubMLST	PubMLST	PubMLST	PubMLST
tick_AAUC_17	Tveten 2014, J. Pathog., 2014: 824897	Tveten 2014, J. Pathog., 2014: 824897	PubMLST	Ixodes ricinus	212	9	1	27	6	6	4	88	42	2	not done		not done	not done	Norway	2011	none	not done	PubMLST	PubMLST	PubMLST	PubMLST	PubMLST	PubMLST	PubMLST
tick_AAUC_18	Tveten 2014, J. Pathog., 2014: 824897	Tveten 2014, J. Pathog., 2014: 824897	PubMLST	Ixodes ricinus	206	9	1	27	6	13	4	47	2	2	not done		not done	not done	Norway	2011	none	not done	PubMLST	PubMLST	PubMLST	PubMLST	PubMLST	PubMLST	PubMLST
tick_AAUC_19	Tveten 2014, J. Pathog., 2014: 824897	Tveten 2014, J. Pathog., 2014: 824897	PubMLST	Ixodes ricinus	200	9	1	27	6	6	3	88	2	1	not done		not done	not done	Norway	2011	none	not done	PubMLST	PubMLST	PubMLST	PubMLST	PubMLST	PubMLST	PubMLST
tick_AAUC_2	Tveten 2014, J. Pathog., 2014: 824897	Tveten 2014, J. Pathog., 2014: 824897	PubMLST	Ixodes ricinus	204	10	1	23	9	7	3	11	2	2	not done		not done	not done	Norway	2010	none	not done	PubMLST	PubMLST	PubMLST	PubMLST	PubMLST	PubMLST	PubMLST
tick_AAUC_20	Tveten 2014, J. Pathog., 2014: 824897	Tveten 2014, J. Pathog., 2014: 824897	PubMLST	Ixodes ricinus	213	9	1	27	6	29	3	5	42	2	not done		not done	not done	Norway	2012	none	not done	PubMLST	PubMLST	PubMLST	PubMLST	PubMLST	PubMLST	PubMLST
tick_AAUC_21	Tveten 2014, J. Pathog., 2014: 824897	Tveten 2014, J. Pathog., 2014: 824897	PubMLST	Ixodes ricinus	209	9	1	27	6	29	4	88	42	1	not done		not done	not done	Norway	2012	none	not done	PubMLST	PubMLST	PubMLST	PubMLST	PubMLST	PubMLST	PubMLST
tick_AAUC_22	Tveten 2014, J. Pathog., 2014: 824897	Tveten 2014, J. Pathog., 2014: 824897	PubMLST	Ixodes ricinus	204	10	1	23	9	7	3	11	2	2	not done		not done	not done	Norway	2012	none	not done	PubMLST	PubMLST	PubMLST	PubMLST	PubMLST	PubMLST	PubMLST
tick_AAUC_23	Tveten 2014, J. Pathog., 2014: 824897	Tveten 2014, J. Pathog., 2014: 824897	PubMLST	Ixodes ricinus	165	9	1	27	6	6	3	5	2	1	not done		not done	not done	Norway	2012	none	not done	PubMLST	PubMLST	PubMLST	PubMLST	PubMLST	PubMLST	PubMLST
tick_AAUC_24	Tveten 2014, J. Pathog., 2014: 824897	Tveten 2014, J. Pathog., 2014: 824897	PubMLST	Ixodes ricinus	199	9	1	27	6	6	3	88	53	1	not done		not done	not done	Norway	2012	none	not done	PubMLST	PubMLST	PubMLST	PubMLST	PubMLST	PubMLST	PubMLST
tick_AAUC_25	Tveten 2014, J. Pathog., 2014: 824897	Tveten 2014, J. Pathog., 2014: 824897	PubMLST	Ixodes ricinus	198	11	1	43	1	7	4	2	2	19	not done		not done	not done	Norway	2012	none	not done	PubMLST	PubMLST	PubMLST	PubMLST	PubMLST	PubMLST	PubMLST
tick_AAUC_26	Tveten 2014, J. Pathog., 2014: 824897	Tveten 2014, J. Pathog., 2014: 824897	PubMLST	Ixodes ricinus	207	9	1	27	6	13	4	47	2	19	not done		not done	not done	Norway	2012	none	not done	PubMLST	PubMLST	PubMLST	PubMLST	PubMLST	PubMLST	PubMLST
tick_AAUC_27	Tveten 2014, J. Pathog., 2014: 824897	Tveten 2014, J. Pathog., 2014: 824897	PubMLST	Ixodes ricinus	210	9	1	27	6	29	3	88	42	1	not done		not done	not done	Norway	2012	none	not done	PubMLST	PubMLST	PubMLST	PubMLST	PubMLST	PubMLST	PubMLST
tick_AAUC_28	Tveten 2014, J. Pathog., 2014: 824897	Tveten 2014, J. Pathog., 2014: 824897	PubMLST	Ixodes ricinus	207	9	1	27	6	13	4	47	2	19	not done		not done	not done	Norway	2012	none	not done	PubMLST	PubMLST	PubMLST	PubMLST	PubMLST	PubMLST	PubMLST
tick_AAUC_29	Tveten 2014, J. Pathog., 2014: 824897	Tveten 2014, J. Pathog., 2014: 824897	PubMLST	Ixodes ricinus	209	9	1	27	6	29	4	88	42	1	not done		not done	not done	Norway	2012	none	not done	PubMLST	PubMLST	PubMLST	PubMLST	PubMLST	PubMLST	PubMLST
tick_AAUC_3	Tveten 2014, J. Pathog., 2014: 824897	Tveten 2014, J. Pathog., 2014: 824897	PubMLST	Ixodes ricinus	201	NT	1	21	2	13	8	11	2	1	not done		not done	not done	Norway	2010	none	not done	PubMLST	PubMLST	PubMLST	PubMLST	PubMLST	PubMLST	PubMLST
tick_AAUC_30	Tveten 2014, J. Pathog., 2014: 824897	Tveten 2014, J. Pathog., 2014: 824897	PubMLST	Ixodes ricinus	208	9	1	27	6	13	4	47	42	2	not done		not done	not done	Norway	2012	none	not done	PubMLST	PubMLST	PubMLST	PubMLST	PubMLST	PubMLST	PubMLST
tick_AAUC_4	Tveten 2014, J. Pathog., 2014: 824897	Tveten 2014, J. Pathog., 2014: 824897	PubMLST	Ixodes ricinus	214	9	1	27	6	29	4	88	42	2	not done		not done	not done	Norway	2010	none	not done	PubMLST	PubMLST	PubMLST	PubMLST	PubMLST	PubMLST	PubMLST
tick_AAUC_5	Tveten 2014, J. Pathog., 2014: 824897	Tveten 2014, J. Pathog., 2014: 824897	PubMLST	Ixodes ricinus	204	10	1	23	9	7	3	11	2	2	not done		not done	not done	Norway	2010	none	not done	PubMLST	PubMLST	PubMLST	PubMLST	PubMLST	PubMLST	PubMLST
tick_AAUC_6	Tveten 2014, J. Pathog., 2014: 824897	Tveten 2014, J. Pathog., 2014: 824897	PubMLST	Ixodes ricinus	208	9	1	27	6	13	4	47	42	2	not done		not done	not done	Norway	2010	none	not done	PubMLST	PubMLST	PubMLST	PubMLST	PubMLST	PubMLST	PubMLST
tick_AAUC_7	Tveten 2014, J. Pathog., 2014: 824897	Tveten 2014, J. Pathog., 2014: 824897	PubMLST	Ixodes ricinus	165	9	1	27	6	6	3	5	2	1	not done		not done	not done	Norway	2010	none	not done	PubMLST	PubMLST	PubMLST	PubMLST	PubMLST	PubMLST	PubMLST
tick_AAUC_8	Tveten 2014, J. Pathog., 2014: 824897	Tveten 2014, J. Pathog., 2014: 824897	PubMLST	Ixodes ricinus	206	9	1	27	6	13	4	47	2	2	not done		not done	not done	Norway	2010	none	not done	PubMLST	PubMLST	PubMLST	PubMLST	PubMLST	PubMLST	PubMLST
tick_AAUC_9	Tveten 2014, J. Pathog., 2014: 824897	Tveten 2014, J. Pathog., 2014: 824897	PubMLST	Ixodes ricinus	199	9	1	27	6	6	3	88	53	1	not done		not done	not done	Norway	2010	none	not done	PubMLST	PubMLST	PubMLST	PubMLST	PubMLST	PubMLST	PubMLST
tick_CM20	this study	this study	this study	Ixodes ricinus	248	NT	7	118	91	83	57	96	78	65	6		negativ	negativ	Romania	2011	none	MH973606	MH987545	MH987307	MH987188	MH987426	MH987664	MH987069	MH986950
tick_CRT35	Barbet el al. 2013, Pathogens, 2: 554	Barbet el al. 2013, Pathogens, 2: 554	GenBank	Ixodes scapularis	217	12	8	104	78	70	53	95	77	1	1		positiv	positiv	USA	2003	none	JFBI01000004	JB01000004	JB01000004	JB01000004	JB01000004	JB01000004	JFBI01000005	JFBI01000024
tick_CRT38	Barbet el al. 2013, Pathogens, 2: 554	Barbet el al. 2013, Pathogens, 2: 554	GenBank	Ixodes scapularis	216	12	8	104	78	71	53	95	77	1	1		positiv	positiv	USA	2003	none	APH101000002	APH101000002	APH101000002	APH101000002	APH101000002	APH101000002	APH101000002	APH101000002
tick_CRT53-1	GenBank	Al-Khedery and Barbet 2014, Pathogens, 3: 25	GenBank	Ixodes scapularis	218	12	8	104	78	70	54	95	77	59	1		positiv	positiv	USA	2003	none	LAOD01000018	LAOD01000002	LAOD01000045	LAOD01000045	LAOD01000016	LAOD01000022	LAOD01000025	LAOD01000037
tick_CS2	this study	this study	this study	Ixodes ricinus	248	NT	7	118	91	83	57	96	78	65	6		negativ	negativ	Romania	2011	none	MH973607	MH987546	MH987308	MH987189	MH987427	MH987665	MH987070	MH986951
tick_CS3	this study	this study	this study	Ixodes frontalis	249	NT	2	117	20	18	13	24	17	30	2		positiv	positiv	Romania	2016	none	MH987761	MH987547	MH987309	MH987190	MH987428	MH987666	MH987071	MH986952
tick_D12	Huhn et al. 2014, PLoS One, 9: e93725	von Loewenich et al. 2003, J. Clin. Microbiol., 41: 5033	reported previously	Ixodes ricinus	NT	NT	2	31	NT	18	15	24	16	11	2		positiv	positiv	Germany	1998	none	KF242723	KF244940	KF244219	KF243836	KF244602	KF245368	KF243453	KF243070
tick_D13	Huhn et al. 2014, PLoS One, 9: e93725	von Loewenich et al. 2003, J. Clin. Microbiol., 41: 5033	reported previously	Ixodes ricinus	NT	NT	2	75	20	20	16	77	NT	11	4		positiv	positiv	Germany	1998	none	KF242724	KF244955	KF244220	KF243837	KF244603	KF245369	KF243454	KF243071
tick_D14	Huhn et al. 2014, PLoS One, 9: e93725	von Loewenich et al. 2003, J. Clin. Microbiol., 41: 5033	reported previously	Ixodes ricinus	NT	NT	2	76	NT	18	15	24	16	11	2		positiv	positiv	Germany	1998	none	KF242725	KF244962	KF244221	KF243838	KF244604	KF245370	KF243455	KF243072
tick_D16	Huhn et al. 2014, PLoS One, 9: e93725	von Loewenich et al. 2003, J. Clin. Microbiol., 41: 5033	reported previously	Ixodes ricinus	NT	NT	2	73	NT	18	NT	24	NT	11	2		positiv	positiv	Germany	1998	none	KF242726	KF244963	KF244222	KF243839	KF244605	KF245371	KF243456	KF243073
tick_D17	Huhn et al. 2014, PLoS One, 9: e93725	von Loewenich et al. 2003, J. Clin. Microbiol., 41: 5033	reported previously	Ixodes ricinus	NT	NT	2	76	16	18	15	24	NT	11	NT	2, 4	positiv	positiv	Germany	1998	none	KF242727, KF286395	KF244956	KF244223	KF243840	KF244606	KF245372	KF243457	KF243074
tick_D20	Huhn et al. 2014, PLoS One, 9: e93725	von Loewenich et al. 2003, J. Clin. Microbiol., 41: 5033	reported previously	Ixodes ricinus	NT	NT	2	31	26	NT	15	NT	NT	NT	2		not done	not done	Germany	1998	none	AY282368	KF244941	KF244224	KF243841	KF244607	KF245373	KF243458	KF243075
tick_D21	Huhn et al. 2014, PLoS One, 9: e93725	von Loewenich et al. 2003, J. Clin. Microbiol., 41: 5033	reported previously	Ixodes ricinus	NT	NT	2	76	64	NT	15	24	16	19	2		positiv	positiv	Germany	1998	none	AY282369	KF244957	KF244225	KF243842	KF244608	KF245374	KF243459	KF243076
tick_D22a	Huhn et al. 2014, PLoS One, 9: e93725	von Loewenich et al. 2003, J. Clin. Microbiol., 41: 5033	reported previously	Ixodes ricinus	125	NT	2	76	16	28	15	24	16	11	2		positiv	positiv	Germany	1998	none	KF242728	KF244958	KF244226	KF243843	KF244609	KF245375	KF243460	KF243077
tick_EU108	Strašek Smrdel et al. 2015, Ticks Tick Borne Dis., 6: 164	Strašek Smrdel et al. 2015, Ticks Tick Borne Dis., 6: 164	GenBank	Ixodes ricinus	not done	not done	not done	not done	not done	not done	not done	not done	not done	not done	7		not done	not done	Slovenia	2005	none	KM205418	not done	not done	not done	not done	not done	not done	not done
tick_EU112	Strašek Smrdel et al. 2015, Ticks Tick Borne Dis., 6: 164	Strašek Smrdel et al. 2015, Ticks Tick Borne Dis., 6: 164	GenBank	Ixodes ricinus	not done	not done	not done	not done	not done	not done	not done	not done	not done	not done	1		not done	not done	Slovenia	2005	none	KF747332	not done	not done	not done	not done	not done	not done	not done
tick_EU132	Strašek Smrdel et al. 2015, Ticks Tick Borne Dis., 6: 164	Strašek Smrdel et al. 2015, Ticks Tick Borne Dis., 6: 164	GenBank	Ixodes ricinus	not done	not done	not done	not done	not done	not done	not done	not done	not done	not done	1		not done	not done	Slovenia	2005	none	KM205417	not done	not done	not done	not done	not done	not done	not done
tick_EU329	Strašek Smrdel et al. 2015, Ticks Tick Borne Dis., 6: 164	Strašek Smrdel et al. 2015, Ticks Tick Borne Dis., 6: 164	GenBank	Ixodes ricinus	not done	not done	not done	not done	not done	not done	not done	not done	not done	not done	4		not done	not done	Slovenia	2005	none	KM205419	not done	not done	not done	not done	not done	not done	not done
tick_EU383	Strašek Smrdel et al. 2015, Ticks Tick Borne Dis., 6: 164	Strašek Smrdel et al. 2015, Ticks Tick Borne Dis., 6: 164	GenBank	Ixodes ricinus	not done	not done	not done	not done	not done	not done	not done	not done	not done	not done	1		not done	not done	Slovenia	2005	none	KF747333	not done	not done	not done	not done	not done	not done	not done
tick_EU433	Strašek Smrdel et al. 2015, Ticks Tick Borne Dis., 6: 164	Strašek Smrdel et al. 2015, Ticks Tick Borne Dis., 6: 164	GenBank	Ixodes ricinus	not done	not done	not done	not done	not done	not done	not done	not done	not done	not done	1		not done	not done	Slovenia	2005	none	KF747334	not done	not done	not done	not done	not done	not done	not done
tick_G22	Huhn et al. 2014, PLoS One, 9: e93725	von Loewenich et al. 2003, J. Clin. Microbiol., 41: 5033	reported previously	Ixodes ricinus	NT	NT	1	77	NT	18	13	NT	13	17	not done		not done	not done	Germany	1999	none	not done	KF244964	KF244227	KF243844	KF244610	KF245376	KF243461	KF243078
tick_G24	Huhn et al. 2014, PLoS One, 9: e93725	von Loewenich et al. 2003, J. Clin. Microbiol., 41: 5033	reported previously	Ixodes ricinus	NT	NT	2	84	61	18	13	NT	NT	NT	2		positiv	positiv	Germany	1999	none	AY282370	KF244965	KF244228	KF243845	KF244611	KF245377	KF243462	KF243079
tick_G26	Huhn et al. 2014, PLoS One, 9: e93725	von Loewenich et al. 2003, J. Clin. Microbiol., 41: 5033	reported previously	Ixodes ricinus	NT	NT	2	36	58	18	13	NT	57	NT	2		positiv	positiv	Germany	1999	none	AY282371	KF244942	KF244229	KF243846	KF244612	KF245378	KF243463	KF243080
tick_G35	Huhn et al. 2014, PLoS One, 9: e93725	von Loewenich et al. 2003, J. Clin. Microbiol., 41: 5033	reported previously	Ixodes ricinus	115	1	1	78	15	6	3	2	27	7	1		positiv	positiv	Germany	1999	none	AY282372	KF244943	KF244230	KF243847	KF244613	KF245379	KF243464	KF243081
tick_G55	Huhn et al. 2014, PLoS One, 9: e93725	von Loewenich et al. 2003, J. Clin. Microbiol., 41: 5033	reported previously	Ixodes ricinus	116	1	1	27	15	6	3	2	27	40	1		positiv	positiv	Germany	2000	none	AY282373	KF244946	KF244231	KF243848	KF244614	KF245380	KF243465	KF243082
tick_I121	Huhn et al. 2014, PLoS One, 9: e93725	von Loewenich et al. 2003, J. Clin. Microbiol., 41: 5033	reported previously	Ixodes ricinus	NT	NT	1	27	15	6	3	NT	27	7	1		positiv	positiv	Germany	1999	none	AY282374	KF244951	KF244232	KF243849	KF244615	KF245381	KF243466	KF243083
tick_I145	Huhn et al. 2014, PLoS One, 9: e93725	von Loewenich et al. 2003, J. Clin. Microbiol., 41: 5033	reported previously	Ixodes ricinus	119	NT	2	79	18	18	13	24	13	11	4		positiv	positiv	Germany	1999	none	KF242731	KF244952	KF244233	KF243850	KF244616	KF245382	KF243467	KF243084
tick_I158	Huhn et al. 2014, PLoS One, 9: e93725	von Loewenich et al. 2003, J. Clin. Microbiol., 41: 5033	reported previously	Ixodes ricinus	NT	NT	2	39	58	18	13	NT	57	11	2		positiv	positiv	Germany	1999	none	AY282376	KF244954	KF244234	KF243851	KF244617	KF245383	KF24346	KF243085
tick_I20	Huhn et al. 2014, PLoS One, 9: e93725	von Loewenich et al. 2003, J. Clin. Microbiol., 41: 5033	reported previously	Ixodes ricinus	126	NT	2	82	62	20	13	15	17	9	2		positiv	positiv	Germany	1998	none	AY282375	KF244959	KF244235	KF243852	KF244618	KF245384	KF243469	KF243086
tick_I68	Huhn et al. 2014, PLoS One, 9: e93725	von Loewenich et al. 2003, J. Clin. Microbiol., 41: 5033	reported previously	Ixodes ricinus	58	1	1	27	15	6	3	39	27	7	1		positiv	positiv	Germany	1999	none	AY282377	KF244869	KF244236	KF243853	KF244619	KF245385	KF243470	KF243087
tick_I80	Huhn et al. 2014, PLoS One, 9: e93725	von Loewenich et al. 2003, J. Clin. Microbiol., 41: 5033	reported previously	Ixodes ricinus	104	NT	2	63	16	20	13	59	13	30	4		positiv	positiv	Germany	1999	none	KF242729	KF244932	KF244237	KF243854	KF244620	KF245386	KF243471	KF243088
tick_I94	Huhn et al. 2014, PLoS One, 9: e93725	von Loewenich et al. 2003, J. Clin. Microbiol., 41: 5033	reported previously	Ixodes ricinus	NT	NT	1	NT	33	50	NT	48	NT	1	4		positiv	positiv	Germany	1999	none	KF242730	KF244947	KF244238	KF243855	KF244621	KF245387	KF243472	KF243089
tick_K71	Huhn et al. 2014, PLoS One, 9: e93725	von Loewenich et al. 2003, J. Clin. Microbiol., 41: 5033	reported previously	Ixodes ricinus	55	1	1	27	15	6	3	2	27	7	1		positiv	positiv	Germany	2001	none	AY282378	KF244854	KF244239	KF243856	KF244622	KF245388	KF243473	KF243090
tick_K84	Huhn et al. 2014, PLoS One, 9: e93725	von Loewenich et al. 2003, J. Clin. Microbiol., 41: 5033	reported previously	Ixodes ricinus	55	1	1	27	15	6	3	2	27	7	1		positiv	positiv	Germany	2001	none	AY282379	KF244855	KF244240	KF243857	KF244623	KF245389	KF243474	KF243091
tick_S16	Huhn et al. 2014, PLoS One, 9: e93725	von Loewenich et al. 2003, J. Clin. Microbiol., 41: 5033	reported previously	Ixodes ricinus	58	1	1	27	15	6	3	39	27	7	1		positiv	positiv	Germany	1999	none	AY282380	KF244870	KF244241	KF243858	KF244624	KF245390	KF243475	KF243092
tick_SG3	Huhn et al. 2014, PLoS One, 9: e93725	von Loewenich et al. 2003, J. Clin. Microbiol., 41: 5033	reported previously	Ixodes ricinus	NT	NT	2	83	NT	20	13	15	17	11	2		positiv	positiv	Germany	2001	none	AY282381	KF244960	KF244242	KF243859	KF244625	KF245391	KF243476	KF243093
tick_USG3	Storey et al. 1998, Infect. Immun., 66: 1356	Storey et al. 1998, Infect. Immun., 66: 1356	GenBank	Ixodes scapularis	not done	not done	not done	not done	not done	not done	not done	not done	not done	not done	1		not done	not done	USA	1994	none	AF020521	not done	not done	not done	not done	not done	not done	not done
tick_W140	Huhn et al. 2014, PLoS One, 9: e93725	von Loewenich et al. 2003, J. Clin. Microbiol., 41: 5033	reported previously	Ixodes ricinus	115	1	1	78	15	6	3	2	27	7	1		positiv	positiv	Germany	1998	none	AY282382	KF244945	KF244243	KF243860	KF244626	KF245392	KF243477	KF243094
tick_W229	Huhn et al. 2014, PLoS One, 9: e93725	von Loewenich et al. 2003, J. Clin. Microbiol., 41: 5033	reported previously	Ixodes ricinus	55	1	1	27	15	6	3	2	27	7	1		positiv	positiv	Germany	2000	none	AY282383	KF244858	KF244244	KF243861	KF244627	KF245393	KF243478	KF243095
tick_W271	v. Loewenich et al. 2003, J. Clin. Microbiol., 41: 5033	v. Loewenich et al. 2003, J. Clin. Microbiol., 41: 5033	reported previously	Ixodes ricinus	not done	not done	not done	not done	not done	not done	not done	not done	not done	not done	7		positiv	positiv	Germany	2000	none	AY282384	not done	not done	not done	not done	not done	not done	not done
tick_W284	Huhn et al. 2014, PLoS One, 9: e93725	von Loewenich et al. 2003, J. Clin. Microbiol., 41: 5033	reported previously	Ixodes ricinus	55	1	1	27	15	6	3	2	27	7	1		positiv	positiv	Germany	2000	none	AY282385	KF244859	KF244245	KF243862	KF244628	KF245394	KF243479	KF243096
tick_W298	Huhn et al. 2014, PLoS One, 9: e93725	von Loewenich et al. 2003, J. Clin. Microbiol., 41: 5033	reported previously	Ixodes ricinus	133	NT	2	78	57	51	13	24	17	42	2		positiv	positiv	Germany	2000	none	AY282386	KF244966	KF244246	KF243863	KF244629	KF245395	KF243480	KF243097
tick_W34	Huhn et al. 2014, PLoS One, 9: e93725	von Loewenich et al. 2003, J. Clin. Microbiol., 41: 5033	reported previously	Ixodes ricinus	55	1	1	27	15	6	3	2	27	7	1		positiv	positiv	Germany	1998	none	AY282387	KF244856	KF244247	KF243864	KF244630	KF245396	KF243481	KF243098
tick_W37	Huhn et al. 2014, PLoS One, 9: e93725	von Loewenich et al. 2003, J. Clin. Microbiol., 41: 5033	reported previously	Ixodes ricinus	55	1	1	27	15	6	3	2	27	7	1		positiv	positiv	Germany	1998	none	AY282388	KF244857	KF244248	KF243865	KF244631	KF245397	KF243482	KF243099
tick_W63	Huhn et al. 2014, PLoS One, 9: e93725	von Loewenich et al. 2003, J. Clin. Microbiol., 41: 5033	reported previously	Ixodes ricinus	58	1	1	27	15	6	3	39	27	7	1		positiv	positiv	Germany	1998	none	AY282389	KF244871	KF244249	KF243866	KF244632	KF245398	KF243483	KF243100
tick_W98	Huhn et al. 2014, PLoS One, 9: e93725	von Loewenich et al. 2003, J. Clin. Microbiol., 41: 5033	reported previously	Ixodes ricinus	115	1	1	78	15	6	3	2	27	7	1		positiv	positiv	Germany	1998	none	AY282390	KF244944	KF244250	KF243867	KF244633	KF245399	KF243484	KF243101
tick_X17	Huhn et al. 2014, PLoS One, 9: e93725	von Loewenich et al. 2003, J. Clin. Microbiol., 41: 5033	reported previously	Ixodes ricinus	128	NT	2	81	58	18	13	17	57	10	4		positiv	positiv	Germany	2000	none	KF242732	KF244961	KF244251	KF243868	KF244634	KF245400	KF243485	KF243102
tick_X7	Huhn et al. 2014, PLoS One, 9: e93725	von Loewenich et al. 2003, J. Clin. Microbiol., 41: 5033	reported previously	Ixodes ricinus	55	1	1	27	15	6	3	2	27	7	1		positiv	positiv	Germany	1999	none	AY282391	KF244860	KF244252	KF243869	KF244635	KF245401	KF243486	KF243103
wild_boar_0242	this study	this study	this study	Sus scrofa	58	1	1	27	15	6	3	39	27	7	1		positiv	positiv	Germany	2013	healthy carrier	MH987744	MH987548	MH987310	MH987191	MH987429	MH987667	MH987072	MH986953
wild_boar_0254	this study	this study	this study	Sus scrofa	54	1	1	27	15	6	3	2	11	7	1		positiv	positiv	Germany	2013	healthy carrier	MH987745	MH987549	MH987311	MH987192	MH987430	MH987668	MH987073	MH986954
wild_boar_0261	this study	this study	this study	Sus scrofa	54	1	1	27	15	6	3	2	11	7	1		positiv	positiv	Germany	2013	healthy carrier	MH987746	MH987550	MH987312	MH987193	MH987431	MH987669	MH987074	MH986955
wild_boar_0351	this study	this study	this study	Sus scrofa	54	1	1	27	15	6	3	2	11	7	1		positiv	positiv	Germany	2013	healthy carrier	MH987747	MH987551	MH987313	MH987194	MH987432	MH987670	MH987075	MH986956
wild_boar_0361	this study	this study	this study	Sus scrofa	25	1	1	27	15	6	2	2	11	7	1		positiv	positiv	Germany	2013	healthy carrier	MH987748	MH987552	MH987314	MH987195	MH987433	MH987671	MH987076	MH986957
wild_boar_10123	Huhn et al. 2014, PLoS One, 9: e93725	Huhn et al. 2014, PLoS One, 9: e93725	reported previously	Sus scrofa	25	1	1	27	15	6	2	2	11	7	1		positiv	positiv	Slovenia	2007	healthy carrier	JQ347563	KF244746	KF244253	KF243870	KF244636	KF245402	KF243487	KF243104
wild_boar_10193	Huhn et al. 2014, PLoS One, 9: e93725	Huhn et al. 2014, PLoS One, 9: e93725	reported previously	Sus scrofa	164	1	1	27	15	6	47	2	11	7	1		positiv	positiv	Slovenia	2007	healthy carrier	JQ347564	KF245008	KF244254	KF243871	KF244637	KF245403	KF243488	KF243105
wild_boar_10313	Huhn et al. 2014, PLoS One, 9: e93725	Huhn et al. 2014, PLoS One, 9: e93725	reported previously	Sus scrofa	25	1	1	27	15	6	2	2	11	7	1		positiv	positiv	Slovenia	2007	healthy carrier	JQ347565	KF244747	KF244255	KF243872	KF244638	KF245404	KF243489	KF243106
wild_boar_10315	Huhn et al. 2014, PLoS One, 9: e93725	Huhn et al. 2014, PLoS One, 9: e93725	reported previously	Sus scrofa	25	1	1	27	15	6	2	2	11	7	1		positiv	positiv	Slovenia	2007	healthy carrier	JQ347566	KF244748	KF244256	KF243873	KF244639	KF245405	KF243490	KF243107
wild_boar_10836	Huhn et al. 2014, PLoS One, 9: e93725	Huhn et al. 2014, PLoS One, 9: e93725	reported previously	Sus scrofa	54	1	1	27	15	6	3	2	11	7	1		positiv	positiv	Slovenia	2007	healthy carrier	JQ347567	KF244813	KF244257	KF243874	KF244640	KF245406	KF243491	KF243108
wild_boar_10877	Huhn et al. 2014, PLoS One, 9: e93725	Huhn et al. 2014, PLoS One, 9: e93725	reported previously	Sus scrofa	25	1	1	27	15	6	2	2	11	7	1		positiv	positiv	Slovenia	2007	healthy carrier	JQ347568	KF244749	KF244258	KF243875	KF244641	KF245407	KF243492	KF243109
wild_boar_441	this study	this study	this study	Sus scrofa	25	1	1	27	15	6	2	2	11	7	not done		positiv	positiv	Germany	2014	healthy carrier	not done	MK548127	MK548137	MK548147	MK548157	MK548167	MK548177	MK548187
wild_boar_D3188	Huhn et al. 2014, PLoS One, 9: e93725	Huhn et al. 2014, PLoS One, 9: e93725	reported previously	Sus scrofa	25	1	1	27	15	6	2	2	11	7	1		positiv	positiv	Slovenia	2002	healthy carrier	JQ347557	KF244741	KF244259	KF243876	KF244642	KF245408	KF243493	KF243110
wild_boar_D3189	Huhn et al. 2014, PLoS One, 9: e93725	Huhn et al. 2014, PLoS One, 9: e93725	reported previously	Sus scrofa	25	1	1	27	15	6	2	2	11	7	1		positiv	positiv	Slovenia	2002	healthy carrier	JQ347558	KF244742	KF244260	KF243877	KF244643	KF245409	KF243494	KF243111
wild_boar_D3190	Huhn et al. 2014, PLoS One, 9: e93725	Huhn et al. 2014, PLoS One, 9: e93725	reported previously	Sus scrofa	163	1	1	27	15	56	2	2	11	7	1		positiv	positiv	Slovenia	2002	healthy carrier	JQ347559	KF245007	KF244261	KF243878	KF244644	KF245410	KF243495	KF243112
wild_boar_D3191	Huhn et al. 2014, PLoS One, 9: e93725	Huhn et al. 2014, PLoS One, 9: e93725	reported previously	Sus scrofa	25	1	1	27	15	6	2	2	11	7	1		positiv	positiv	Slovenia	2002	healthy carrier	JQ347560	KF244743	KF244262	KF243879	KF244645	KF245411	KF243496	KF243113
wild_boar_D3192	Huhn et al. 2014, PLoS One, 9: e93725	Huhn et al. 2014, PLoS One, 9: e93725	reported previously	Sus scrofa	25	1	1	27	15	6	2	2	11	7	1		positiv	positiv	Slovenia	2002	healthy carrier	JQ347561	KF244744	KF244263	KF243880	KF244646	KF245412	KF243497	KF243114
wild_boar_D3193	Huhn et al. 2014, PLoS One, 9: e93725	Huhn et al. 2014, PLoS One, 9: e93725	reported previously	Sus scrofa	25	1	1	27	15	6	2	2	11	7	1		positiv	positiv	Slovenia	2002	healthy carrier	JQ347562	KF244745	KF244264	KF243881	KF244647	KF245413	KF243498	KF243115
686
NT = non typeable
